# Supplementary material for: FRET-Based Screening Identifies p38 MAPK and PKC Inhibition as Targets for Prevention of Seeded α-Synuclein Aggregation
Source: Neurotherapeutics. 2021 Jul 13;18(3):1692–709. doi: 10.1007/s13311-021-01070-1 (PMC8609038; doi:10.1007/s13311-021-01070-1)
Supplement: Supplementary file 16 — Supplementary file16 (CSV 3.30 KB) [file 13311_2021_1070_MOESM16_ESM.csv]

Name	Compound description	Z-score
Negative control	Nan	-1.885356755
U-0126	MEK	-1.88512596
Negative control	Nan	-1.883947285
Negative control	Nan	-1.882363272
Negative control	Nan	-1.862532449
SB-202190	p38 MAPK	-1.754750002
GF 109203X	PKC	-1.541643782
SB-203580	p38 MAPK	-1.536805872
Staurosporine	Pan-specific	-1.369068491
Apigenin	CK-II	-1.30893549
Ro 31-8220 mesylate	PKC	-1.168570282
PKC-412	PKC	-1.159010331
Kenpaullone	GSK-3beta	-1.089075065
TYRPHOSTIN 9	PDGFRK	-1.058088917
ML-9 HCl	MLCK	-0.97195813
RG-1462	EGFRK	-0.790675356
Indirubin-3'-monooxime	GSK-3beta	-0.638619591
Hydroxy-2-naphthalenylmethylphosphonic acid	IRK	-0.616656078
D-erythro-Sphingosine	PKC	-0.535603035
TYRPHOSTIN 23	EGFRK	-0.499580554
TYRPHOSTIN 47	EGFRK	-0.492522266
Piceatannol	Syk	-0.468708183
BML-259	Cdk5/p25	-0.464753246
TYRPHOSTIN 51	EGFRK	-0.424238102
Indirubin	GSK-3beta, CDK5	-0.423253058
2-Hydroxy-5-(2,5-dihydroxybenzylamino)benzoic acid	EGFRK, CaMK II	-0.400711844
Triciribine	Akt	-0.390622163
Palmitoyl-DL-carnitine	PKC	-0.360363164
TYRPHOSTIN AG 1288	Tyrosine kinases	-0.35195185
GW 5074	cRAF	-0.341206361
Wortmannin	PI 3-K	-0.335648292
TYRPHOSTIN 1	Negative control for tyrosine kinase inhibitors.	-0.281114566
SP 600125	JNK	-0.263220793
SU 4312	Flk1	-0.262314675
Lavendustin A	EGFRK	-0.25589764
2-Aminopurine	p58 PITSLRE beta1	-0.251869722
H-9 HCl	PKA, PKG, MLCK, and PKC.	-0.249611398
TYRPHOSTIN AG 1295	Tyrosine kinases	-0.235998313
AG-494	EGFRK, PDGFRK	-0.210979626
Hypericin	PKC	-0.207558109
H-8	PKA, PKG	-0.192937634
Quercetin 2H2O	PI 3-K	-0.189578849
Roscovitine	CDK	-0.163909069
Olomoucine	CDK	-0.146040101
H-7 2HCl	PKA, PKG, MLCK, and PKC.	-0.139128802
SC-514	IKK2	-0.135962925
AG-1296	PDGFRK	-0.135903679
ZM 336372	cRAF	-0.132178551
Y-27632 2HCl	ROCK	-0.126551602
Daidzein	Negative control for Genistein.	-0.124886969
2,2',3,3',4,4'-Hexahydroxy-1,1'-biphenyl-6,6'-dimethanol dimethyl ether	PKC alpha, PKC gamma	-0.090881727
ZM 449829	JAK-3	-0.083912412
Terreic acid	BTK	-0.045415737
N9-isopropyl-olomoucine	CDK	0.012187514
ML-7 HCl	MLCK	0.032991524
PD-98059	MEK	0.052929597
SU1498	Flk1	0.054039694
AG-825	HER1-2	0.05435089
H-89 2HCl	PKA	0.20434247
Iso-olomoucine	Negative control for olomoucine.	0.206719286
AG-370	PDGFRK	0.236598618
BAY 11-7082	IKK pathway	0.265293846
HA-1004 2HCl	PKA, PKG	0.281960671
BML-257	Akt	0.296339036
5,6-dichloro-1-?-D-ribofuranosylbenzimidazole	CK-II	0.305906777
AG-126	IRAK	0.360894382
TYRPHOSTIN 46	EGFRK, PDGFRK	0.391666507
LFM-A13	BTK	0.410375786
TYRPHOSTIN AG 1478	EGFRK	0.459310443
HA-1077 2HCl	PKA, PKG	0.474782915
TYRPHOSTIN 25	EGFRK	0.519170789
AG-879	NGFRK	0.594177649
Positive control	Nan	0.692665666
Positive control	Nan	0.787487187
BML-265	EGFRK	0.858546696
PP2	Src family	0.910365554
PP1	Src family	0.914833821
Positive control	Nan	0.942760285
AG-490	JAK-2	1.037060071
Positive control	Nan	1.097282043
KN-93	CaMK II	1.104091456
Positive control	Nan	1.138769111
Genistein	Tyrosine Kinases	1.261532061
Rottlerin	PKC delta	1.264283009
Positive control	Nan	1.380756437
Positive control	Nan	1.422028455
Positive control	Nan	1.481893926
KN-62	CaMK II	1.962846819
LY 294002	PI 3-K	2.002056907
Erbstatin analog	EGFRK	2.347801673
5-Iodotubericidin	ERK2, adenosine kinase, CK1, CK2,	2.595457769
Rapamycin	mTOR	3.901389157
