# Supplementary material for: FRET-Based Screening Identifies p38 MAPK and PKC Inhibition as Targets for Prevention of Seeded α-Synuclein Aggregation
Source: Neurotherapeutics. 2021 Jul 13;18(3):1692–709. doi: 10.1007/s13311-021-01070-1 (PMC8609038; doi:10.1007/s13311-021-01070-1)
Supplement: Supplementary file 17 — Supplementary file17 (CSV 452 KB) [file 13311_2021_1070_MOESM17_ESM.csv]

ID	Enza	GF	SB80	SB90	Vx	name	fullname
Q9BTC0	-1.365783035755157	-1.05210143327713	-0.7935983575880523	0.4426662921905551	-1.488635659217834	DIDO1	Death-inducer obliterator 1
Q14676	-2.773204147815706	-0.44346910715103105	-0.86187806725502	-0.36482805013656605	-1.476665496826172	MDC1	Mediator of DNA damage checkpoint protein 1
Q6PJG2	-0.3407351374626161	-0.22835826873779308	-1.700836539268494	-2.861016631126403	-0.6460536420345311	MIDEAS	Mitotic deacetylase-associated SANT domain protein
P36915	1.1207407414913189	-0.03777500987052901	-0.580962106585503	-1.702929884195331	-1.0269635617733	GNL1	Guanine nucleotide-binding protein-like 1
Q8IWI9	-2.4828276336193107	-0.67294730246067	-0.07284805178642201	0.527605324983597	0.374628514051438	MGA	MAX gene-associated protein
Q9UQ35	0.2787425518035891	0.747973620891566	-1.611057460308075	-0.938655316829682	-1.573810040950775	SRRM2	Serine/arginine repetitive matrix protein 2
Q8WVC0	0.21007156372070301	1.792957186698916	0.322419673204422	0.06239068508148199	-0.13253456354141202	LEO1	RNA polymerase-associated protein LEO1
Q9HDC5	-2.711672186851497	-0.05086633563041698	0.18221098184585605	-0.011892229318617997	-0.337421536445617	JPH1	Junctophilin-1
Q14247	-0.959246754646297	0.055114775896072	1.4153391122817989	1.726973533630373	1.016507118940353	CTTN	Src substrate cortactin
Q16637	0.10821330547332697	-0.16462653875350997	-1.616690158843995	-1.754709303379062	-1.445021748542786	SMN1	Survival motor neuron protein
Q9H1E3	2.43896341323853	0.6935558319091799	0.05903327465057395	1.4935405254364018	0.6727675199508669	NUCKS1	Nuclear ubiquitous casein and cyclin-dependent kinase substrate 1
Q9NQS7	0.48601289093494415	-0.08245247602462802	1.031815379858017	2.0048034787178093	-0.04374378919601407	INCENP	Inner centromere protein
Q99459	-1.198698163032532	0.07502466440200806	-0.685893282294274	-2.0647230744361913	-0.374720364809037	CDC5L	Cell division cycle 5-like protein
Q8NC56	0.1484908033162357	-1.1574332397431093	1.0605866033583906	0.9694848973304037	-0.1694114040583373	LEMD2	LEM domain-containing protein 2
Q8NC44	-0.742065384984016	-0.9105228930711743	-0.293954014778137	-0.737724080681801	-2.116533935070034	RETREG2	Reticulophagy regulator 2
Q8IXQ4	0.730370342731478	-0.468381702899933	-1.455221176147461	-0.9793365001678469	-1.877692401409152	GPALPP1	GPALPP motifs-containing protein 1
Q9NQS7	0.09482896327972395	-0.744292438030243	0.334627568721771	0.591277360916138	-1.243461489677429	INCENP	Inner centromere protein
Q9UQ35	1.568457088083963	-0.01313890737947079	-0.333579548983835	-1.084848442464137	0.192940941662528	SRRM2	Serine/arginine repetitive matrix protein 2
P43487	0.4307051599025722	-1.2576656043529488	0.4220656156539922	0.4129820168018342	0.3620747029781342	RANBP1	Ran-specific GTPase-activating protein
O15014	-2.39458566904068	-2.328512132167816	-1.2369517087936401	-2.2537772953510293	-1.7124625258147719	ZNF609	Zinc finger protein 609
P38159	-1.117804929614066	-0.9043252170085889	-2.26748478412628	-2.43758964538574	-0.7298945188522319	RBMX	RNA-binding motif protein, X chromosome
Q5BKY9	-0.5188615322112999	2.08141624927521	1.0462406799197201	1.103744417428971	1.0406081676483157	FAM133B	Protein FAM133B
Q9H0G5	-0.19530761241912897	-0.39053091406822205	-0.13935840129852306	-1.931060314178469	-2.173108577728269	NSRP1	Nuclear speckle splicing regulatory protein 1
P33991	1.5064057409763298	1.53741255402565	-0.10001787543296903	-1.0051468312740302	-0.41987952589988703	MCM4	DNA replication licensing factor MCM4
Q8NDI1	-2.368877470493317	-1.614133417606354	-0.134002506732941	-0.41122531890869196	-0.27020078897476196	EHBP1	EH domain-binding protein 1
Q9UN37	0.9851589202880849	-0.01934024691581701	0.820774197578435	-1.2874187231063852	-1.404245972633365	VPS4A	Vacuolar protein sorting-associated protein 4A
Q9H501	1.011419266462331	2.054609298706059	0.5934563875198411	3.09635651111603	1.623567894101148	ESF1	ESF1 homolog
O95251	-0.958610266447063	0.3876088745892048	0.185122236609459	1.643489748239517	0.549656018614769	KAT7	Histone acetyltransferase KAT7
Q9H6F5	0.5311753451824179	-0.11364835500716897	0.7205961048603049	2.1400263905525208	1.928404271602631	CCDC86	Coiled-coil domain-containing protein 86
Q9BZE4	-1.182180121541021	-1.660194277763364	-1.546146541833875	0.41096115112305	-1.914637804031369	GTPBP4	Nucleolar GTP-binding protein 1
Q8IYB3	1.837441086769106	1.9404762983322161	0.927355512976646	0.6875399220734832	-0.6122362613677939	SRRM1	Serine/arginine repetitive matrix protein 1
Q15154	1.904593646526334	1.4700209498405439	-0.25668978691101096	-0.32109880447387695	-0.6569362282752961	PCM1	Pericentriolar material 1 protein
Q8IYB3	2.159886479377748	1.963743329048158	0.6356830149889	0.621847644448281	0.06539773941040106	SRRM1	Serine/arginine repetitive matrix protein 1
P46821	1.0886255502700761	0.604479432106014	2.295807659626003	2.6375424861907897	2.091524243354793	MAP1B	Microtubule-associated protein 1B
Q96JM3	-2.583972394466397	-0.8054877221584322	-0.578760340809822	-0.40324279665947	-0.683972090482712	CHAMP1	Chromosome alignment-maintaining phosphoprotein 1
Q3KQU3	-1.724326044321062	0.378716371953487	0.940737932920456	1.091329544782638	0.768077969551086	MAP7D1	MAP7 domain-containing protein 1
Q9UMN6	-2.2106116414070103	-1.150910064578053	-1.607985824346539	-0.997832417488095	-2.6098638772964398	KMT2B	Histone-lysine N-methyltransferase 2B
Q6ZUT1	0.547902569174766	0.28289942443370797	-0.06604856252670299	-0.597139909863472	-1.596478953957555	NKAPD1	Uncharacterized protein NKAPD1
Q7Z4V5	1.500926315784454	1.1198100447654729	0.642222441732884	-1.294963300228123	1.3744215965271	HDGFL2	Hepatoma-derived growth factor-related protein 2
Q9H0D6	-2.049094200134276	-1.054148733615876	-0.02477926015853893	-0.16166368126869196	-0.003704845905303955	XRN2	5'-3' exoribonuclease 2
Q9Y6G9	1.08144927024841	1.798039570450779	2.368181943893429	2.92556393146515	1.772379927337166	DYNC1LI1	Cytoplasmic dynein 1 light intermediate chain 1
Q15154	-1.3750003259629027	-0.7410724759101881	-1.1202014982700361	-1.583641663193704	-3.1837145090103203	PCM1	Pericentriolar material 1 protein
P11388	-2.172024905681607	-0.017962276935577948	-0.546124771237374	0.26740860939025907	0.6089791655540431	TOP2A	DNA topoisomerase 2-alpha
Q5JTV8	0.0041310787200929955	1.457465767860413	-0.2891063094139079	1.813620150089264	2.2100643515586818	TOR1AIP1	Torsin-1A-interacting protein 1
Q9UI36	-1.284883357584477	-1.569365888834	-1.474378749728203	-2.30183410644531	-0.4277073144912721	DACH1	Dachshund homolog 1
Q9H4A3	2.99554681777954	1.223904728889463	1.8434783220291109	2.007224977016446	1.291490361094472	WNK1	Serine/threonine-protein kinase WNK1
P42167;P42166	0.172079861164093	-1.4000545740127608	1.6993120908737191	1.1639663577079769	0.04796892404556202	TMPO;TMPO	Lamina-associated polypeptide 2, isoforms beta/gamma;Lamina-associated polypeptide 2, isoform alpha
P49959	-2.79165399074554	-2.75727939605713	-0.8013443946838361	-1.3752141147851922	-1.485242411494253	MRE11	Double-strand break repair protein MRE11
P45973	1.8314848840236695	1.8254652284085782	2.043612927198413	3.10837531089783	1.041341304779056	CBX5	Chromobox protein homolog 5
Q9Y2U8	-1.4423867724835921	-1.959120631217961	-0.4921642541885429	-1.8717748522758528	-2.6105401515960702	LEMD3	Inner nuclear membrane protein Man1
Q96B36	1.292736321687697	-1.584731310606003	-0.3262050077319146	-0.37412426620721795	-0.9040809571743009	AKT1S1	Proline-rich AKT1 substrate 1
Q9Y3B9	0.296245336532594	1.710998594760896	1.2710221856832509	2.66547787189484	0.488874912261964	RRP15	RRP15-like protein
P19338	2.236884862184527	1.60598108172417	1.7382565811276465	2.7556994557380703	2.803943037986758	NCL	Nucleolin
P49585	-2.2587000131607082	-0.663222104310989	-0.05452364683151306	-0.36458022892475106	-0.21434646844863903	PCYT1A	Choline-phosphate cytidylyltransferase A
Q8WYP5	-2.86999726295471	-1.054495066404343	-0.560371801257134	0.15953338146209695	-0.344278007745743	AHCTF1	Protein ELYS
Q14839	-1.5904103741049809	-2.055649727582936	-2.29873919487	-2.041202753782277	-2.359631359577184	CHD4	Chromodomain-helicase-DNA-binding protein 4
Q9C0C9	-2.489375948905948	-1.474304795265198	0.26663953065872203	0.237512946128845	0.12077593803405706	UBE2O	(E3-independent) E2 ubiquitin-conjugating enzyme
Q9ULH0	-2.961618125438692	-0.8823843225836753	-0.750397488474846	-0.574446201324463	-0.28675854206085205	KIDINS220	Kinase D-interacting substrate of 220 kDa
Q9UQ35	1.479190051555634	-0.024081707000731978	-0.664973080158236	1.531699299812317	1.987696230411534	SRRM2	Serine/arginine repetitive matrix protein 2
Q9Y3X0	1.13868148624897	0.80656798183918	0.28471077978611004	0.07018318772316011	-1.515164658427242	CCDC9	Coiled-coil domain-containing protein 9
Q9H165	-1.724683940410611	-2.236611068248746	-1.008480608463285	-2.1261258721351597	-1.9350529015064208	BCL11A	B-cell lymphoma/leukemia 11A
Q99959	-2.902876257896421	-0.47540673613548207	-0.49615123867988503	-0.3893121778964991	-0.30033645033836304	PKP2	Plakophilin-2
Q96JM3	-2.691828012466427	-1.111167281866073	-0.053463876247406006	-0.10117197036743197	-0.357042282819748	CHAMP1	Chromosome alignment-maintaining phosphoprotein 1
P17812	-1.8087441325187639	-1.6265761256217939	-0.21265998482704102	-0.28912994265556297	0.463938772678376	CTPS1	CTP synthase 1
Q8TF01	2.42946374416351	2.30909824371337	0.284099161624904	0.792386770248408	0.5619334876537281	PNISR	Arginine/serine-rich protein PNISR
Q5JTV8	1.340426445007324	-0.410147309303284	0.6121058762073516	1.634899497032165	1.515156447887421	TOR1AIP1	Torsin-1A-interacting protein 1
Q9HA82	-0.506426647305489	1.780249431729315	-1.128740355372425	-0.0572470650076871	-0.1407255306839947	CERS4	Ceramide synthase 4
Q96T58	-2.313080221414561	-0.53367418050766	0.29709067940712	-0.07409976422786702	0.6205716431140901	SPEN	Msx2-interacting protein
Q9UQ35	0.36636424064636297	0.006311297416687012	-0.6602671369910237	-1.4709309935569759	-1.947669386863709	SRRM2	Serine/arginine repetitive matrix protein 2
Q9BW71	1.6849743814673257	0.6078055591788147	-0.021027531707659378	-1.2019721774850043	-0.4977220206055793	HIRIP3	HIRA-interacting protein 3
Q9UQ35	1.6538683529943212	0.5388979073613882	-0.5351624730974438	-0.9396894816309218	-0.7496747020632027	SRRM2	Serine/arginine repetitive matrix protein 2
Q14676	-2.0401200260967047	0.5987064633518462	0.6327464971691371	0.7063756380230192	0.5538602266460662	MDC1	Mediator of DNA damage checkpoint protein 1
Q86WB0	-2.5581613779068	-0.974334359169009	-2.49096775054932	-1.126231640577319	-1.67358756065369	ZC3HC1	Nuclear-interacting partner of ALK
P35269	-2.687110841274261	-0.351849883794784	-0.07942247390747004	-0.273623824119568	-0.25679099559783897	GTF2F1	General transcription factor IIF subunit 1
P46821	-0.17384064197539795	0.40349116921424905	1.3857711851596841	2.470282316207882	1.166193664073945	MAP1B	Microtubule-associated protein 1B
Q9UK76	0.22858816385269198	-0.2727474570274391	1.20561707019806	0.9857021272182469	2.098769605159761	JPT1	Jupiter microtubule associated homolog 1
Q9NQS7	1.432540565729139	1.4400022923946358	0.22691923379897894	2.47221910953522	0.32191169261932195	INCENP	Inner centromere protein
Q7L4I2	1.222559973597529	2.78864324092865	1.4254735186696077	2.5894478559494	0.9476422667503379	RSRC2	Arginine/serine-rich coiled-coil protein 2
P46821	0.5805747210979469	0.01501059532165594	1.592858076095582	2.5335835218429557	1.564665794372559	MAP1B	Microtubule-associated protein 1B
Q9BVS4	0.3640943765640261	-1.042694494128227	-1.250148206949234	-2.061772108078004	-1.920474588871002	RIOK2	Serine/threonine-protein kinase RIO2
Q13243	1.293193593621257	1.335476793348792	1.6391731053590801	2.5091124773025504	2.126856267452243	SRSF5	Serine/arginine-rich splicing factor 5
Q8NCF5	1.122660115361211	0.441196754574776	-0.40943776071071597	-0.6346816271543501	-1.115997776389122	NFATC2IP	NFATC2-interacting protein
Q05519	0.646498069167137	0.9254744499921811	-0.40867058932781297	-1.479970529675489	-0.778347566723824	SRSF11	Serine/arginine-rich splicing factor 11
Q9UQ35	2.152725040912633	0.817758411169052	-0.531693577766419	-0.382843613624573	-0.61987316608429	SRRM2	Serine/arginine repetitive matrix protein 2
Q8N1F8	2.0390525460243207	0.03319579362869296	1.116358697414398	0.128096401691437	-0.209797441959381	STK11IP	Serine/threonine-protein kinase 11-interacting protein
P62753	0.9684600830078121	-1.50246834754944	1.36103439331055	0.17215175554156292	0.45007061958313	RPS6	40S ribosomal protein S6
Q96ST2	2.1950584650039637	-0.26355379819869995	0.9951817393302911	0.103473961353302	-0.04538065195083696	IWS1	Protein IWS1 homolog
Q9UQ35	2.279779136180879	1.387788683176042	1.6779299818445013	1.7624598741531388	1.898709848523142	SRRM2	Serine/arginine repetitive matrix protein 2
Q86VM9	2.200811147689818	1.014352768659591	-0.22739911079406805	0.5084271542727945	0.562231143703684	ZC3H18	Zinc finger CCCH domain-containing protein 18
P48634	0.039853155612945	0.19559323787689198	-0.8718275129795081	-2.150048851966859	-0.872143298387528	PRRC2A	Protein PRRC2A
P29966	-2.822701990604405	-1.02754395455122	-0.088173687458038	-0.534327566623688	-0.724094852805138	MARCKS	Myristoylated alanine-rich C-kinase substrate
Q01831	1.730173170566561	0.57070216536522	-0.309334695339202	0.63689610362053	-0.623409926891326	XPC	DNA repair protein complementing XP-C cells
Q9H813	-1.047068059444428	0.656277418136592	-0.06995689868927002	-1.898531317710878	-0.855084836483002	PACC1	Proton-activated chloride channel
Q4VCS5	-2.49269431829452	-2.467514634132381	-0.943523347377772	-2.174109995365138	-1.435850501060481	AMOT	Angiomotin
Q9UKM9	-0.1463033109903335	-0.1988462507724758	-0.5069971680641178	1.5942317545413942	-1.2477878034114858	RALY	RNA-binding protein Raly
O15027	-2.009226605296139	-0.793287679553032	0.482127740979195	0.538639560341835	-0.329940676689148	SEC16A	Protein transport protein Sec16A
Q13595	2.9152849912643397	1.783383071422576	0.8802800178527819	1.9101244807243338	0.945003241300582	TRA2A	Transformer-2 protein homolog alpha
O60716	-0.725516587495804	-0.5241086184978491	-0.6500779390335091	-2.281160771846768	-1.254548281431199	CTNND1	Catenin delta-1
P43243	0.288475066423416	-0.827253609895705	0.6343145966529851	1.578933566808705	0.676378160715103	MATR3	Matrin-3
Q6UWZ7	0.780863642692566	-0.629314661026005	1.0478745698928842	2.171814322471615	0.04834118485450806	ABRAXAS1	BRCA1-A complex subunit Abraxas 1
Q53EL6	-1.293904185295109	-2.8804829120636	-0.35689836740494196	-0.580354124307636	-0.953430965542797	PDCD4	Programmed cell death protein 4
Q3YEC7	-2.57955014705658	-1.475952506065368	-0.754260122776031	-0.935394495725631	-1.1305665671825404	RABL6	Rab-like protein 6
Q14157	1.423479080200192	0.726650536060333	-0.24816948175430298	-0.491113603115082	1.284920692443848	UBAP2L	Ubiquitin-associated protein 2-like
Q9UK58	-2.386434197425841	-0.7627851963043213	-0.19265228509903004	-0.12157040834426902	-0.14566141366958607	CCNL1	Cyclin-L1
O95714	-0.03726029396057107	-1.244063913822174	-1.093319550156594	-1.575707793235779	-2.3722858428955043	HERC2	E3 ubiquitin-protein ligase HERC2
Q5JSH3	-1.107706964015962	-2.084023475646974	-1.101534962654115	-1.256794363260271	-2.80409967899323	WDR44	WD repeat-containing protein 44
O14647	1.0927525460720071	0.06582260131836004	0.61681815981865	2.347336828708653	1.0598607808351521	CHD2	Chromodomain-helicase-DNA-binding protein 2
Q9Y520	0.47592252492904796	-0.27646064758300803	-0.7376088723540306	-2.1463335156440717	-1.839618623256682	PRRC2C	Protein PRRC2C
Q03164	-1.122476667165756	0.676122605800628	0.1813153401017184	1.105143576860427	0.458257719874382	KMT2A	Histone-lysine N-methyltransferase 2A
P35269	1.619753897190094	1.589825689792633	0.314894229173661	-0.04083937406539895	0.742224842309952	GTF2F1	General transcription factor IIF subunit 1
Q96T25	-2.51955318450928	-0.41445165872574197	-1.16987427696586	-1.894437611103061	-0.599591076374058	ZIC5	Zinc finger protein ZIC 5
Q9NQS7	-1.317612886428837	-1.353166401386265	-0.9570922702550924	-0.23997807502746893	-2.75681877136231	INCENP	Inner centromere protein
Q86VM9	-2.790274858474735	-0.23117184638976995	-0.9822224304080006	-0.8667175024747845	-0.19350290298461892	ZC3H18	Zinc finger CCCH domain-containing protein 18
P25205	-0.78645700216293	-2.116963386535641	-0.8840859234333001	-2.3831291198730398	-2.00047659873962	MCM3	DNA replication licensing factor MCM3
Q9BU76	2.3570796698331793	-0.43901278078556005	-0.324586883187294	0.0006382614374159934	-0.243924513459205	MMTAG2	Multiple myeloma tumor-associated protein 2
Q8N163	-0.864186853170394	-0.90584459900856	-0.94838261604309	-2.88847064971924	-1.014975100755691	CCAR2	Cell cycle and apoptosis regulator protein 2
Q9BRS2	0.819913089275359	0.10027211904525801	-0.201908200979233	-1.815899908542631	-0.929182708263397	RIOK1	Serine/threonine-protein kinase RIO1
Q9UNF1	1.875900343060495	0.651986435055733	-0.31731896102428403	-0.7984247654676451	-0.22675909101963	MAGED2	Melanoma-associated antigen D2
P17812	-2.14835286140442	-1.3651469945907588	0.308593511581421	-0.06035348773002597	0.03829276561737105	CTPS1	CTP synthase 1
Q1KMD3	-0.02820515632629994	0.9490518271923021	1.002955436706539	2.4283478260040203	2.0245534181594813	HNRNPUL2	Heterogeneous nuclear ribonucleoprotein U-like protein 2
P13073	-1.794381946325305	1.418242722749705	0.7968679964542389	-0.427190035581589	0.7310477793216701	COX4I1	Cytochrome c oxidase subunit 4 isoform 1, mitochondrial
Q5T200	-2.577641427516937	-1.2209756970405579	-0.262656390666962	-0.14275217056274403	-0.24450272321701094	ZC3H13	Zinc finger CCCH domain-containing protein 13
Q02880	1.101042181253433	1.172463089227676	-0.375962764024735	-0.93244716525078	0.3318720767274497	TOP2B	DNA topoisomerase 2-beta
Q9UQ35	1.03128807246685	0.08673469722270899	-0.664552494883538	-1.35953529179096	-0.09388444572687199	SRRM2	Serine/arginine repetitive matrix protein 2
Q9UQ35	0.6992679834365831	-0.27664953470230197	-0.6628203280270104	-1.704825878143307	-1.603262722492219	SRRM2	Serine/arginine repetitive matrix protein 2
Q8WX93	1.6330195814371151	0.2061542049050335	0.43104188144207	-1.370910987257955	-0.3549361675977699	PALLD	Palladin
Q16629	0.4479568600654601	-1.3502258658409119	-1.704339802265167	-1.7787818312644998	-0.844778724014759	SRSF7	Serine/arginine-rich splicing factor 7
Q9UQ35	-0.10847723484038996	-1.1870389897376306	-1.364655524492264	-2.141493976116181	-2.69686686992645	SRRM2	Serine/arginine repetitive matrix protein 2
Q5VTL8	0.33689147233962996	-0.124752968549728	-1.321727752685547	-2.060374081134796	0.41399210691452	PRPF38B	Pre-mRNA-splicing factor 38B
Q8IYB3	2.53960692882538	0.9992205966264045	0.9723418913781678	0.5605325102806131	0.27906566858292003	SRRM1	Serine/arginine repetitive matrix protein 1
Q9UQ35	2.60282135009765	1.875477015972135	0.617592871189115	1.050955414772031	1.8816457986831638	SRRM2	Serine/arginine repetitive matrix protein 2
Q16629	-0.5389965772628741	-0.8414275348186451	-1.433279067277904	-1.993984401226039	-2.11586201190948	SRSF7	Serine/arginine-rich splicing factor 7
Q5T200	0.19492310285568193	1.772242903709408	1.505870163440704	1.035315722227096	0.19321054220199496	ZC3H13	Zinc finger CCCH domain-containing protein 13
Q5VSY0	-0.4572612047195471	-0.651707530021671	-1.322004884481434	-2.047849178314213	-2.29582178592682	GKAP1	G kinase-anchoring protein 1
P20700	-1.320469290018082	-1.80279824137688	1.38530245423317	-0.152132958173752	-0.4416333599947393	LMNB1	Lamin-B1
Q147X3	-0.07734775543212902	0.158072769641877	-0.887833401560783	-2.3956324458122222	-0.9808191657066341	NAA30	N-alpha-acetyltransferase 30
Q9Y2W2	1.017218947410581	0.827852368354794	0.95077911019325	2.82594811916351	2.36336028575897	WBP11	WW domain-binding protein 11
O95070	1.6758140325546311	0.7875906229019211	2.41012275218964	1.218498200178151	0.35271489620209207	YIF1A	Protein YIF1A
O75533	-0.7317752689123149	0.5951735675334919	-1.237452894449234	0.320255726575851	-1.672354251146318	SF3B1	Splicing factor 3B subunit 1
Q99460	-1.8894995301961928	0.6376068145036693	0.26420806348323833	0.7484918385744094	0.6919237524271014	PSMD1	26S proteasome non-ATPase regulatory subunit 1
Q14C86	-3.1418188810348457	-1.142709717154503	-0.42455792427063	-0.6717396378517151	-0.5884179472923281	GAPVD1	GTPase-activating protein and VPS9 domain-containing protein 1
O15027	2.247572243213651	1.369207084178925	0.04066002368927002	0.5452047809958461	-0.19628292322158802	SEC16A	Protein transport protein Sec16A
P45985	1.203199803829196	1.5070413500070605	2.3999245762825048	2.86951005458832	1.488328345119956	MAP2K4	Dual specificity mitogen-activated protein kinase kinase 4
Q9BTC0	-1.77679920196533	-1.254607796669006	0.400486767292023	0.33475494384765697	0.370154976844788	DIDO1	Death-inducer obliterator 1
Q13415	2.1112605631351418	0.12536390312015983	-0.5639714300632479	-0.13269135355949396	-0.28837111592292797	ORC1	Origin recognition complex subunit 1
P06400	0.14231866598129295	-0.70661661028862	-0.9195934236049649	-1.978798925876613	-1.4000381827354431	RB1	Retinoblastoma-associated protein
P01106	-2.9503597021102888	-0.984963670372963	-0.43392232060432495	-0.47795882821083097	-0.339150369167328	MYC	Myc proto-oncogene protein
Q969V6	-0.6798412203788741	1.354740440845489	1.371029853820801	1.041983485221863	1.3955814242362972	MRTFA	Myocardin-related transcription factor A
P49792;Q99666	1.787502959370614	-0.395450100302696	-0.771727666258812	0.08377607166767101	0.636838540434837	RANBP2;RGPD5	E3 SUMO-protein ligase RanBP2;RANBP2-like and GRIP domain-containing protein 5/6
P20700	0.7151434309780597	-1.7168773524463163	0.48584486916661274	-0.3672943226993083	0.08903215453028679	LMNB1	Lamin-B1
P29966	0.012616991996765026	-2.845109760761262	0.284645676612854	-0.293229639530182	-0.755801722407341	MARCKS	Myristoylated alanine-rich C-kinase substrate
P10636	-1.486358769237994	-1.169420123100279	-0.7867782711982709	-1.521621242165564	-2.54526388645172	MAPT	Microtubule-associated protein tau
Q9BQQ3	2.309716939926145	1.177952766418457	1.025229230523109	0.41819036006927496	0.29639023542404197	GORASP1	Golgi reassembly-stacking protein 1
Q1KMD3	-0.43624258041381603	0.445365205407142	0.298134326934814	2.346810936927794	0.780540466308593	HNRNPUL2	Heterogeneous nuclear ribonucleoprotein U-like protein 2
Q9UQ35	1.783972501754762	1.850345820188524	0.23742032051087003	1.751769542694093	2.5022603273391697	SRRM2	Serine/arginine repetitive matrix protein 2
Q14676	-1.1606813073158309	1.054122388362885	0.959159433841706	1.966798245906829	-0.40622872114181496	MDC1	Mediator of DNA damage checkpoint protein 1
Q8WXI9	-1.7336366176605258	-0.8634336590766939	-2.65262925624848	-2.2248550653457677	-1.886075764894489	GATAD2B	Transcriptional repressor p66-beta
Q96QU8	-2.6542264223098764	-0.7946289926767349	-0.005309939384461004	-0.09800064563751198	-0.007442653179169034	XPO6	Exportin-6
O96028	-1.793178269639616	-0.2361003849655389	-0.0782270114868879	1.2269623782485741	0.0952869784086941	NSD2	Histone-lysine N-methyltransferase NSD2
Q99442	0.1477246657013896	-0.934156879782673	1.7663936764001869	1.159486308693886	-0.06329874694347301	SEC62	Translocation protein SEC62
Q92615	0.8997997045516969	1.3041425943374638	1.987259924411774	2.1693068146705627	2.009682297706605	LARP4B	La-related protein 4B
Q9Y4E1;Q641Q2	2.3756011724472073	2.718681335449221	1.4597918391227749	2.214046657085421	2.079851090908053	WASHC2C;WASHC2A	WASH complex subunit 2C;WASH complex subunit 2A
Q53F19	0.016151547431946023	-0.2950497716665266	-0.06595784425735496	-2.1037883162498447	-0.3231160044670103	NCBP3	Nuclear cap-binding protein subunit 3
Q5T200	0.870470821857457	2.40315663814545	0.763748794794087	1.207597076892857	0.682800889015202	ZC3H13	Zinc finger CCCH domain-containing protein 13
P29692	1.532757639884949	-0.11714279651642101	1.784065961837768	2.118138313293459	0.586186438798904	EEF1D	Elongation factor 1-delta
Q8NDX5	-1.405998960137365	-0.2688468098640421	-1.8328288197517382	-2.119608819484709	-1.761742472648619	PHC3	Polyhomeotic-like protein 3
Q14247	0.9596313536167109	0.9876961410045588	1.7682970762252779	2.88267362117767	1.3065908141434162	CTTN	Src substrate cortactin
Q96E09	1.4461459359154152	1.740670442581181	1.5580847337842034	2.290944337844853	1.546354532241826	FAM122A	Protein FAM122A
Q92733	-0.9367061778903027	-2.9323384761810303	-0.506826281547548	-1.344030886888506	-0.6541867554187791	PRCC	Proline-rich protein PRCC
Q9BRD0	0.17577481269836404	0.265067636966705	-1.1585410237312321	-0.653000682592392	-1.746128976345061	BUD13	BUD13 homolog
Q14247	-0.011266648769378995	0.509284704923629	1.213183403015136	2.263647556304927	1.002484142780304	CTTN	Src substrate cortactin
Q9H4L7	2.274572491645811	1.330185890197754	0.25828355550766	1.114658027887345	-0.5789912939071691	SMARCAD1	SWI/SNF-related matrix-associated actin-dependent regulator of chromatin subfamily A containing DEAD/H box 1
Q9NYF8	2.3825514018535587	0.2258254438638684	-0.177237808704377	0.18370873481035202	-0.7154516279697409	BCLAF1	Bcl-2-associated transcription factor 1
Q8IYB3	1.2448443453759	0.16228318214416992	1.513606697320943	1.808401823043828	2.0123214721679727	SRRM1	Serine/arginine repetitive matrix protein 1
Q9H1E3	3.0066841840744	-0.07835090160370006	0.9258067235350579	1.153165616095063	1.3818931877613039	NUCKS1	Nuclear ubiquitous casein and cyclin-dependent kinase substrate 1
P49792	1.458143353462219	-0.34766358137130804	1.546335816383362	1.290324926376343	1.233152836561203	RANBP2	E3 SUMO-protein ligase RanBP2
Q9UQ35	1.620485126972194	-0.457851469516754	-0.192586570978165	-0.532905459403992	-0.45904576778411904	SRRM2	Serine/arginine repetitive matrix protein 2
Q9H1E3	1.6192778050899528	0.22857192158699102	-0.861088901758194	-1.326754242181777	-0.848773568868637	NUCKS1	Nuclear ubiquitous casein and cyclin-dependent kinase substrate 1
P54259	-0.9712824448943135	0.9027505889534955	0.9384955540299404	-1.7061863765120495	0.8376110568642615	ATN1	Atrophin-1
P29966	-1.5537383258342765	-0.9055518209934235	1.5125901997089435	0.42681142687797563	0.5729383528232576	MARCKS	Myristoylated alanine-rich C-kinase substrate
Q14160	-1.444276213645935	-2.28308022022247	-0.178270876407623	0.29094636440277105	0.308097958564759	SCRIB	Protein scribble homolog
Q86XP3	1.6810076534748084	2.20265930891037	2.20396775007248	2.613357365131379	1.444941982626916	DDX42	ATP-dependent RNA helicase DDX42
Q9UKV3	-1.535609364509579	-1.449694156646729	-0.13861440122127497	1.212128639221191	-0.48699142038822096	ACIN1	Apoptotic chromatin condensation inducer in the nucleus
Q01167	0.7156612798571583	1.1278936192393283	-1.2944466546177817	0.031194314360618605	-1.3506718352437017	FOXK2	Forkhead box protein K2
Q8WUZ0	-2.48291051387787	-2.39898836612701	-0.633412122726438	-0.42584931850433105	-0.545045793056486	BCL7C	B-cell CLL/lymphoma 7 protein family member C
Q9NYF8	0.1691337488591669	-0.019814893603325	1.436242282390595	-1.214200556278225	0.703739166259765	BCLAF1	Bcl-2-associated transcription factor 1
Q96T58	2.779658496379851	0.9176330082118511	1.122436866164207	0.6709558665752411	-0.08899325132369906	SPEN	Msx2-interacting protein
Q13765	1.147607147693634	-1.704745471477506	0.46246516704559293	-0.1439160425215959	-0.703016459941864	NACA	Nascent polypeptide-associated complex subunit alpha
Q66K74	0.323427498340603	-0.392159461975097	-1.217065632343292	-1.947418510913847	-1.044160008430481	MAP1S	Microtubule-associated protein 1S
Q9HC35	1.328598290681839	1.315652400255203	0.064648628234863	0.48467920720577196	-1.1458172500133519	EML4	Echinoderm microtubule-associated protein-like 4
Q4KMP7	-2.590093255043026	-0.901841163635254	-0.012557029724120983	-0.5026244558393955	0.16657423973083496	TBC1D10B	TBC1 domain family member 10B
Q96T60	-0.745801866054536	1.772587835788726	1.697971403598785	1.324294477701187	1.212092727422714	PNKP	Bifunctional polynucleotide phosphatase/kinase
Q6P0N0	-2.44875359535217	-1.930298626422881	-0.623568385839461	-0.163904309272765	-0.23256731033325095	MIS18BP1	Mis18-binding protein 1
Q8IWQ3	-2.625792205333711	-1.115042895078659	-0.09698361158371005	0.02035552263259799	-0.34623888134956404	BRSK2	Serine/threonine-protein kinase BRSK2
P98174	-1.453012723475691	0.20090680941939382	0.6691757254302498	1.3890194706618788	0.7385037355124948	FGD1	FYVE, RhoGEF and PH domain-containing protein 1
Q9UKM9	1.028953611850739	-0.11960881948471103	1.443935692310333	1.8154015541076642	0.017217397689819003	RALY	RNA-binding protein Raly
O75976	1.5371453762054401	-0.95051765441895	-0.6270608901977539	0.9233224987983699	0.2309319078922269	CPD	Carboxypeptidase D
Q9ULH7	-0.5379018187522939	0.11228597164154003	1.361883580684661	1.861557066440586	1.285265922546386	MRTFB	Myocardin-related transcription factor B
P13051	-1.236439496278761	-0.305406600236893	0.4202639982104297	1.170925706624984	1.570106357336039	UNG	Uracil-DNA glycosylase
Q9NQS7	-0.672319889068606	0.886617749929428	1.185204952955246	2.0009396076202437	0.56460389494896	INCENP	Inner centromere protein
P37840	-1.4616243578493582	-0.8539315201342101	1.3038722537457919	0.9653930924832819	-0.11778206750750539	SNCA	Alpha-synuclein
Q86UU1	-0.0428907871246329	0.22997659444809004	-0.893758624792099	-2.162200868129728	-0.3195167481899259	PHLDB1	Pleckstrin homology-like domain family B member 1
Q02880	-0.861911356449127	-2.192351341247563	-0.3574596988037231	0.012332707643509022	0.350243926048279	TOP2B	DNA topoisomerase 2-beta
Q13496	0.20047938823699996	0.7637394368648529	1.987920582294464	2.0217121243476868	1.931581020355225	MTM1	Myotubularin
P43487	-0.360219985246658	-2.6613884568214403	-0.28421226143837003	-0.9922395646572111	-0.08361977338790905	RANBP1	Ran-specific GTPase-activating protein
Q9H6T3	-0.06819403171539395	1.098634988069534	0.052201688289642	2.195996224880219	1.356938660144805	RPAP3	RNA polymerase II-associated protein 3
P46100	-2.521234005689617	-0.3392368629574771	0.04107496142387401	0.31331017613410994	-0.008065104484557994	ATRX	Transcriptional regulator ATRX
Q8IV63	1.4528582692146301	-0.23962068557738792	0.722609221935272	2.179287433624272	1.331694483757019	VRK3	Inactive serine/threonine-protein kinase VRK3
Q86UV5	-0.30944312363863	1.257636450231071	-0.36160933226347003	-1.202665187418459	-0.06513914465904241	USP48	Ubiquitin carboxyl-terminal hydrolase 48
P49736	0.288783609867096	1.5016068816185029	-0.1904955240897836	-1.2758528590202372	-0.7197791934013369	MCM2	DNA replication licensing factor MCM2
Q86TB9	0.4328603744506829	0.07161730527877797	-0.6589923948049551	-2.035611033439639	-1.1656650304794312	PATL1	Protein PAT1 homolog 1
Q9H6F5	-0.32797193527221596	-0.854487180709842	0.768290340900422	1.494073867797848	0.559287205338478	CCDC86	Coiled-coil domain-containing protein 86
Q6WCQ1	-0.65261507034302	0.38115453720092807	1.6995566487312321	2.15528357028961	1.47549307346344	MPRIP	Myosin phosphatase Rho-interacting protein
P06400	-0.6404288411140445	-1.3599867224693298	0.778775453567507	-0.5454776436090469	-2.185149192810063	RB1	Retinoblastoma-associated protein
P11388	-0.70807427167892	0.796330228447914	0.7193597629666331	1.6157543063163802	1.387423634529114	TOP2A	DNA topoisomerase 2-alpha
P0C1Z6	-0.008857619017362602	0.12220404669642429	0.5834942124783993	0.3952667973935603	-2.0104284025728725	TFPT	TCF3 fusion partner
O60271	1.048592567443846	0.6675143241882301	1.621815204620359	2.2531604766845703	1.41511884331703	SPAG9	C-Jun-amino-terminal kinase-interacting protein 4
Q8IWB6	1.718413352966311	-0.40210318565368597	-0.651272237300873	1.032626926898957	0.356217533349991	TEX14	Inactive serine/threonine-protein kinase TEX14
Q9UJV9	2.703244686126713	-0.6316162347793571	1.024596512317657	0.6094716191291809	0.7991806622594594	DDX41	Probable ATP-dependent RNA helicase DDX41
Q9UNF1	3.06547319889069	1.671362996101381	1.0350839197635668	0.6133422255516069	0.7456960082054149	MAGED2	Melanoma-associated antigen D2
P55081	-1.724251508712766	-0.8949904441833471	-2.218971252441403	-1.056435376405713	-2.74170911312103	MFAP1	Microfibrillar-associated protein 1
Q2KHR3	-0.358226537704468	-0.210510432720184	-0.8120875805616378	-1.6269373893737789	-2.486110925674438	QSER1	Glutamine and serine-rich protein 1
Q14137	0.497192203998569	1.658932149410251	0.66528591513634	2.7603327035904	0.754405736923221	BOP1	Ribosome biogenesis protein BOP1
Q8TCJ2	2.83622729778289	1.8752382695674858	1.6524306461214986	1.986991137266156	1.6015828400850258	STT3B	Dolichyl-diphosphooligosaccharide--protein glycosyltransferase subunit STT3B
Q14147	2.0941774249076843	-0.36716687679290805	-0.04569262266159102	-0.14809185266494795	0.3165477290749548	DHX34	Probable ATP-dependent RNA helicase DHX34
P35580	-1.2332817167043642	-2.7696816921234104	-0.829866409301754	-0.09800511598586614	-0.9697156585752924	MYH10	Myosin-10
P11388	0.5438995361328101	2.81475210189819	0.85474371910095	1.3530991896986937	1.881566941738126	TOP2A	DNA topoisomerase 2-alpha
P49790	-2.5772063732147252	-0.24547860026359603	0.11150616407394398	0.355085968971252	-0.6052720192819836	NUP153	Nuclear pore complex protein Nup153
Q13557	-1.1936229169368717	-3.17634212970733	-1.5743318200111358	-0.515595912933347	-0.979757130146024	CAMK2D	Calcium/calmodulin-dependent protein kinase type II subunit delta
Q9H165	-2.77029502391815	-0.814074695110318	-0.8356835246086091	-1.692071139812466	-0.625543355941769	BCL11A	B-cell lymphoma/leukemia 11A
O60318	0.271623253822327	1.548385798931122	0.48950520157814104	2.204469621181491	0.348826378583908	MCM3AP	Germinal-center associated nuclear protein
Q3KQU3	2.051091372966771	2.266871154308324	2.35705173015595	2.521668076515202	1.8823802880942868	MAP7D1	MAP7 domain-containing protein 1
Q9UKE5	-2.0947530269622803	-1.746904253959655	-0.9065250456333158	-1.805311560630798	-0.23094683885574308	TNIK	TRAF2 and NCK-interacting protein kinase
O43765	-2.560310304164884	-0.5984631851315502	-0.15446412563323997	-0.184627503156662	-0.012848913669586959	SGTA	Small glutamine-rich tetratricopeptide repeat-containing protein alpha
Q13459	-2.469915360212324	-0.2800059495493774	0.18913882970809903	0.389858335256576	0.583113521337509	MYO9B	Unconventional myosin-IXb
Q86WB0	-2.824668049812321	-0.9703947603702548	-0.627499580383301	-0.07439774274826094	-0.677460953593254	ZC3HC1	Nuclear-interacting partner of ALK
Q96D46	-0.206343293190002	-0.11356753110885598	-1.290340036153793	-2.2121856808662432	-1.025310575962067	NMD3	60S ribosomal export protein NMD3
Q8TD16	-2.13694322109222	-1.351262807846069	0.10181021690368697	-0.8854004442691801	-0.6636261828243729	BICD2	Protein bicaudal D homolog 2
Q8TCJ2	1.539415121078491	0.058660745620727095	0.39316135644912703	2.263317704200741	0.6127044111490241	STT3B	Dolichyl-diphosphooligosaccharide--protein glycosyltransferase subunit STT3B
P49006	-1.0159428268671031	-1.38670463860035	0.84557096660137	0.272252395749092	0.227805212140084	MARCKSL1	MARCKS-related protein
P35221	0.25650179386139305	-0.21472549438476596	-1.3051454424858089	-2.526525139808657	-0.422483175992966	CTNNA1	Catenin alpha-1
Q9H6F5	-1.6534319221973401	-1.80381765961647	-0.15602594614028903	0.92988082766533	0.33131512999534596	CCDC86	Coiled-coil domain-containing protein 86
Q13610	0.494937360286712	0.9192995429038999	1.158299587666988	2.66763746738434	1.841530084609985	PWP1	Periodic tryptophan protein 1 homolog
O75400	0.12874913215637196	1.388414829969406	0.9040246680378913	2.140262663364411	1.729810059070587	PRPF40A	Pre-mRNA-processing factor 40 homolog A
O94979	0.8882659971714	0.5369578003883341	1.1854466944932918	2.79075968265533	1.436962246894834	SEC31A	Protein transport protein Sec31A
Q9P2D1	-1.908921658992768	-0.738538175821305	-0.05103832483291704	-1.864831328392029	-1.459813207387925	CHD7	Chromodomain-helicase-DNA-binding protein 7
Q96E09	-2.4557056427001953	-1.337494283914566	-0.43523612618446406	-0.43255680799484303	-0.38170075416565	FAM122A	Protein FAM122A
Q6VN20	2.82969212532043	1.885399341583251	1.218301907181739	1.51408303529024	0.540843486785888	RANBP10	Ran-binding protein 10
P29966	-1.899041414260866	-1.715305626392365	-0.051597774028778076	-0.31747025251388605	-0.28251111507415805	MARCKS	Myristoylated alanine-rich C-kinase substrate
P35580	-0.23063316941261297	-2.9165477454662314	-0.029359340667724	-0.5179682020097969	0.250439256429672	MYH10	Myosin-10
Q9HCK8	-1.6808713078498883	-1.3493659794330641	-2.4410954117775	-3.05032169818879	-1.6626758184284014	CHD8	Chromodomain-helicase-DNA-binding protein 8
Q7Z309	-2.0518245697021458	-1.643033027648926	-0.012208998203277033	-0.680263891816139	-0.500407695770263	FAM122B	Protein FAM122B
Q14676	0.019037604331969993	1.592649459838862	0.9226935803890182	2.92368030548095	1.4281688928604082	MDC1	Mediator of DNA damage checkpoint protein 1
Q9NYV4	1.385625809431076	1.981567740440366	1.4943915009498592	-0.15770697593689398	0.48062330484390203	CDK12	Cyclin-dependent kinase 12
P29966	-1.337493538856507	-2.51638728380203	0.31404715776443404	-0.011398851871491034	-0.289158076047898	MARCKS	Myristoylated alanine-rich C-kinase substrate
P20700	-0.9702422916889194	-1.4425515234470394	1.5680228173732806	0.6345241367816926	-0.022782403975725195	LMNB1	Lamin-B1
Q8IY81	-0.941712796688075	0.186133742332459	0.5047495122998956	1.998998105525975	0.641584172844887	FTSJ3	pre-rRNA 2'-O-ribose RNA methyltransferase FTSJ3
Q96JG6	-2.472192108631134	-0.11385297775268602	0.34241902828216497	0.507565677165985	-0.21954650431871423	VPS50	Syndetin
P49736	0.39122778177261297	-0.888804733753205	-0.418167404830456	-2.002623498439789	-0.49712332710623774	MCM2	DNA replication licensing factor MCM2
Q14160	-0.72171987593174	-2.8715605735778844	-0.12954396009445202	-0.322382479906082	-0.18999460339546198	SCRIB	Protein scribble homolog
O43852	-1.0309662818908687	-2.764174103736873	-0.489155799150467	-1.15270884335041	-0.413674652576446	CALU	Calumenin
Q8WUA4	2.711812138557433	1.302881300449372	0.683516785502434	0.694838508963585	-0.12268579006195002	GTF3C2	General transcription factor 3C polypeptide 2
Q96PC5	-1.399210557341579	0.760177329182625	0.38581968843937	-1.073002383112907	0.178888753056527	MIA2	Melanoma inhibitory activity protein 2
Q02880	-1.6237544119358052	-0.276392884552478	-0.286272130906582	1.346291750669475	0.16251310706138603	TOP2B	DNA topoisomerase 2-beta
Q7Z417	2.244082212448118	1.784039735794067	0.06061041355133001	0.149999260902405	0.5134798586368561	NUFIP2	Nuclear fragile X mental retardation-interacting protein 2
Q9Y3T9	-2.148255169391636	-2.570522129535679	-1.891968712210659	-1.9690222293138544	-2.522795319557194	NOC2L	Nucleolar complex protein 2 homolog
P35659	-0.5024864077568081	0.7196757961064575	0.7784300222992895	1.603320062160492	1.5699853301048279	DEK	Protein DEK
Q86TY3	-2.452655971050263	-1.410841107368469	-1.5954007953405382	-2.176867127418518	-1.812850475311279	ARMH4	Armadillo-like helical domain-containing protein 4
O43290	-0.497006326913834	-2.416089534759519	-1.496885538101196	0.15670442581176802	-0.19784969091415405	SART1	U4/U6.U5 tri-snRNP-associated protein 1
O43719	-0.16653415560722296	0.579921901226046	-0.808958038687706	-2.557277739048004	-1.098778665065765	HTATSF1	HIV Tat-specific factor 1
P11388	-0.692210227251052	-0.23148772120475797	0.469848543405533	1.746387213468548	0.725884944200516	TOP2A	DNA topoisomerase 2-alpha
Q7Z309	-2.1647095442749555	0.2002592175267633	0.3379167853854593	0.9765413044951853	0.5027617453597483	FAM122B	Protein FAM122B
Q3KQU3	2.326313555240628	1.710537910461426	-0.16272622346878196	1.4194755256176	0.8360089510679249	MAP7D1	MAP7 domain-containing protein 1
O95359	-1.3112279176712072	1.242402970790863	1.122841566801071	1.359684288501739	1.340519547462463	TACC2	Transforming acidic coiled-coil-containing protein 2
P41227	0.610604792833328	0.9399556517601011	-0.481377780437469	-0.27542424201965304	1.947744548320772	NAA10	N-alpha-acetyltransferase 10
P11171	-2.4940261840820304	-1.2768624573945961	-0.5401700735092121	-1.40300345420837	-1.681756973266598	EPB41	Protein 4.1
O43719	0.452733278274541	1.3395759537816097	1.675297826528554	2.43944346904755	1.638583809137349	HTATSF1	HIV Tat-specific factor 1
Q9UMN6	-1.129774451255801	0.040210321545601	0.750194787979126	1.598454594612119	1.024308741092682	KMT2B	Histone-lysine N-methyltransferase 2B
P38398	1.696672707796096	2.76318395137787	0.35907620191573997	1.557365983724593	0.9245881140232071	BRCA1	Breast cancer type 1 susceptibility protein
Q7L4I2	0.23116022348403598	2.23745512962341	0.9081945270299879	2.20553362369537	1.0770882815122573	RSRC2	Arginine/serine-rich coiled-coil protein 2
Q99590	0.824919261038303	1.784171938896179	0.8662852495908737	2.005405366420744	0.610691487789154	SCAF11	Protein SCAF11
Q9ULJ3	2.048175871372225	2.077848911285402	0.9903843402862569	2.134262442588808	0.6635619997978229	ZBTB21	Zinc finger and BTB domain-containing protein 21
Q9Y6G9	1.2908128798007978	1.643441855907442	1.8688840568065659	3.2653250694274902	2.035695850849153	DYNC1LI1	Cytoplasmic dynein 1 light intermediate chain 1
Q4VCS5	-2.67524707317353	-2.476059138774875	-0.903336405754093	-1.901905953884128	-0.853791594505314	AMOT	Angiomotin
Q9H0D6	-3.00906133651733	-1.4734773933887442	-0.5224124193191491	-0.297143518924709	-0.509950637817379	XRN2	5'-3' exoribonuclease 2
Q8IX21	1.0736518306657634	1.3093689978122671	0.7389244735240901	2.86785101890564	0.781636297702786	SLF2	SMC5-SMC6 complex localization factor protein 2
Q13112	-1.9176537021994622	-0.891535423696041	0.3254349604249	0.9398309960961381	0.44044712930917795	CHAF1B	Chromatin assembly factor 1 subunit B
Q8N5F7	-1.780656158924102	0.224370956420898	-0.987358689308167	-0.461682707071304	-2.050695836544032	NKAP	NF-kappa-B-activating protein
P78559	0.28928571939468395	-2.165192604064937	-0.7220722287893296	-1.467454850673676	-0.10392767190933205	MAP1A	Microtubule-associated protein 1A
Q8N5F7	0.16283363103866594	2.127367317676546	1.1824465990066528	0.34100838005542794	-0.23507308959960904	NKAP	NF-kappa-B-activating protein
Q7Z3K3	-2.592887639999393	-0.77768562734127	-0.584470734000206	0.146925151348114	-0.37963297963142395	POGZ	Pogo transposable element with ZNF domain
Q9P2D1	-2.343596220016482	-0.890889327973127	-0.9700467884540555	-0.77739916741848	-0.500687450170517	CHD7	Chromodomain-helicase-DNA-binding protein 7
Q9BW71	0.13204699754715	0.331550657749176	-0.4958199076354501	-2.455855488777163	-0.702835768461227	HIRIP3	HIRA-interacting protein 3
Q9NYF8	-1.3863149136304829	0.2750446796417238	0.2597430087625982	0.774774447083473	1.237677529454227	BCLAF1	Bcl-2-associated transcription factor 1
Q7L4I2	-1.006179139018059	1.656678989529607	-0.526625230908394	-1.039618775248528	-0.709421291947365	RSRC2	Arginine/serine-rich coiled-coil protein 2
Q8NC56	2.16907560825347	0.6465787291526749	-0.08201432228089	2.1206495165824837	1.8535407781600908	LEMD2	LEM domain-containing protein 2
P42167;P42166	0.6535108685493469	-0.613038122653957	2.149759948253633	1.702796161174774	0.7540255608037112	TMPO;TMPO	Lamina-associated polypeptide 2, isoforms beta/gamma;Lamina-associated polypeptide 2, isoform alpha
Q5T1M5	1.82457828521729	-0.8193006515502899	-0.22714495658874495	0.31525109335780177	0.398757249116898	FKBP15	FK506-binding protein 15
Q9Y3B9	-0.4099723696708699	0.51600581407547	0.23243677616119296	1.82674795389175	1.351069211959838	RRP15	RRP15-like protein
Q86WB0	-0.011525869369507058	-0.556274771690372	1.557780504226685	2.157736182212828	0.7047323584556582	ZC3HC1	Nuclear-interacting partner of ALK
Q08945	1.9901772737503078	0.225270837545395	1.490056455135346	0.00272691249847401	0.078377544879913	SSRP1	FACT complex subunit SSRP1
P19338	0.06312000751495006	1.2073488570749724	1.2414655163884127	2.3237110376357997	2.19084417819976	NCL	Nucleolin
Q96CW6	-0.989688515663147	-1.315884754061699	-2.122821509838105	-2.130108058452606	-2.030981957912445	SLC7A6OS	Probable RNA polymerase II nuclear localization protein SLC7A6OS
Q9UEY8	-2.5331804752349862	-1.637004315853119	-0.023595750331877996	-0.2951031625270841	-0.21188730001449607	ADD3	Gamma-adducin
Q4G0J3	0.08716785907746005	-1.1096666157245596	-1.584931969642635	-0.898519352078434	-2.14290785789489	LARP7	La-related protein 7
Q8IYB3	0.7656824290752411	0.636563956737519	-1.038875132799145	-0.6461209952831269	1.563397854566575	SRRM1	Serine/arginine repetitive matrix protein 1
Q86VQ1	-2.264860928058622	-1.249089896678925	0.44611018896102794	-0.43508493155241107	-0.18135806918144304	GLCCI1	Glucocorticoid-induced transcript 1 protein
P25205	0.0451171342283488	1.2639733888208895	0.6725052334368226	-1.5725015066564105	0.4435069598257546	MCM3	DNA replication licensing factor MCM3
Q14684	-2.290524661540985	-0.473234102129936	0.10594901442527804	0.7293408513069151	0.15923473238945002	RRP1B	Ribosomal RNA processing protein 1 homolog B
Q96C92	-2.212271764874463	0.986166641116137	-0.1468020798638466	0.029088124632835	0.459969982504844	ENTR1	Endosome-associated-trafficking regulator 1
O00566	-1.747190684080123	-0.617802634835243	-0.990784436464309	1.006287962198257	0.088751941919327	MPHOSPH10	U3 small nucleolar ribonucleoprotein protein MPP10
P53805	-2.668976902961735	-0.976756334304809	-0.404752671718597	-0.10018312931060802	-0.5227510333061209	RCAN1	Calcipressin-1
P49810	2.89103376865387	1.162069343030458	0.834820717573171	1.554845482110982	0.6758583188056991	PSEN2	Presenilin-2
Q5T200	1.764562904834752	2.48877668380738	0.607880294322972	0.384507298469548	1.1612641513347675	ZC3H13	Zinc finger CCCH domain-containing protein 13
P23588	-0.311733841896062	-1.7569026947021529	-1.1698382217437073	-2.70632791519165	-0.819507569074635	EIF4B	Eukaryotic translation initiation factor 4B
Q96A47	-0.13569289445877208	2.2735679745674178	0.6474151760339739	0.7546258121728899	0.9744471237063406	ISL2	Insulin gene enhancer protein ISL-2
P50219	0.168200582265854	0.317655831575394	-0.3357930970378217	-1.696126729249952	0.07952821254730302	MNX1	Motor neuron and pancreas homeobox protein 1
Q8IYB3	-0.571925386786461	1.056097358465199	-0.19649399816989901	-2.208751946687701	-0.820413380861283	SRRM1	Serine/arginine repetitive matrix protein 1
Q9BVJ6	-0.6978014707565301	0.609129726886749	0.10525619983673101	1.4881477355957	1.5597585439682	UTP14A	U3 small nucleolar RNA-associated protein 14 homolog A
Q9NZ63	0.68575881421566	0.647955223917961	-0.26510299369692797	-1.771710827946665	-0.973624244332314	C9orf78	Telomere length and silencing protein 1 homolog
O00567	-1.150623500347137	-1.958336174488069	-0.19674363732337902	0.956210196018221	-1.462668657302856	NOP56	Nucleolar protein 56
Q9Y519	-1.258587598800662	-2.519723832607273	-2.042969852685932	-1.7916629165411029	-2.5531559586525	TMEM184B	Transmembrane protein 184B
O00567	0.8089275360107471	0.9047725200653121	2.5180724859237698	2.5626038312912	1.743448942899708	NOP56	Nucleolar protein 56
Q8WXF7	0.412067115306854	-0.6892225146293619	0.877597659826279	1.574828445911408	0.8546925783157351	ATL1	Atlastin-1
Q9NVU0	0.3308693692088128	-1.4291473701596302	0.7719243690371518	0.5213380977511408	0.3098157569766048	POLR3E	DNA-directed RNA polymerase III subunit RPC5
P07900	1.951679229736326	0.401983261108396	1.0238701999187452	2.72672355175018	1.983603000640867	HSP90AA1	Heat shock protein HSP 90-alpha
Q3KQU3	1.211327224969863	2.0695204734802237	2.431233942508697	2.93840277194977	0.900106072425841	MAP7D1	MAP7 domain-containing protein 1
O60832	-0.061079561710354	1.4802032709121709	1.084280446171761	2.378125369548796	1.590720117092133	DKC1	H/ACA ribonucleoprotein complex subunit DKC1
Q641Q2	0.4255545735359181	-0.8176690302789211	-0.961137652397156	-1.930785715579982	-0.8160519376397133	WASHC2A	WASH complex subunit 2A
P08559	-2.320798575878143	0.038821190595627	-0.22537505626678503	0.321071028709412	-0.28357993066310905	PDHA1	Pyruvate dehydrogenase E1 component subunit alpha, somatic form, mitochondrial
Q9NTI5	-0.672149373218417	1.081253051757808	-1.718142032623292	-1.163088887929916	-1.599581718444824	PDS5B	Sister chromatid cohesion protein PDS5 homolog B
Q9UPT8	-2.23471891880035	-2.36669945716858	-1.090426728129385	-0.769456177949904	-1.1746366210281833	ZC3H4	Zinc finger CCCH domain-containing protein 4
Q9UPT8	-2.7675726413726798	-1.867611616849901	-1.1380705535411861	-1.596023693680765	-1.1009363830089591	ZC3H4	Zinc finger CCCH domain-containing protein 4
P46821	2.455183923244472	0.6320112738758328	0.26992911100387595	0.07184302806854292	0.22827327251434398	MAP1B	Microtubule-associated protein 1B
Q9H165	-2.52089142799377	-1.4281024783849698	-0.869789630174635	-1.1713064201176147	-0.6283543705940229	BCL11A	B-cell lymphoma/leukemia 11A
Q5VZ89	-2.077264696359638	-0.3529418613761664	0.56086078286171	0.46908518671989397	-0.938165456056595	DENND4C	DENN domain-containing protein 4C
Q9BUA3	0.03745663166046098	1.724835991859436	0.499944537878036	0.647929444909095	2.246276557445522	SPINDOC	Spindlin interactor and repressor of chromatin-binding protein
Q99959	-2.77070423960686	0.09198704361915605	-0.115018039941788	0.177151530981064	-0.016412675380706954	PKP2	Plakophilin-2
Q15648	0.507559597492218	2.3684276938438433	0.32351785898208707	0.7048876062035561	0.7665675096213822	MED1	Mediator of RNA polymerase II transcription subunit 1
Q99590	-0.35497689247131303	0.18469017744063998	-0.8040870353579517	-2.47467511892319	-1.015310600399971	SCAF11	Protein SCAF11
B5ME19	-0.09505289793014493	0.8022824674844742	0.390724271535873	2.107321858406068	1.5161523222923279	EIF3CL	Eukaryotic translation initiation factor 3 subunit C-like protein
O95819	-1.6225590892136108	-2.124991178512574	-1.1108962297439589	-2.33494544029236	-2.067163795232774	MAP4K4	Mitogen-activated protein kinase kinase kinase kinase 4
Q02952	0.2865908145904599	1.048288285732274	2.34512460231781	2.53863835334778	1.451354369521146	AKAP12	A-kinase anchor protein 12
Q8TF01	1.792507410049442	1.926479458808902	0.33091765642166104	-0.129103362560273	-0.03710222244262695	PNISR	Arginine/serine-rich protein PNISR
P07197	-1.285217136144635	0.23606944084167403	0.194634407758712	1.040889173746105	-0.730868011713028	NEFM	Neurofilament medium polypeptide
Q13111	-0.35400488972663896	-0.17347052693367	0.8985874354839329	1.725376278162003	0.9152549803256991	CHAF1A	Chromatin assembly factor 1 subunit A
Q5JTV8	1.296448469161987	-1.120917797088625	1.491736173629765	-0.298377692699433	0.2788434550166127	TOR1AIP1	Torsin-1A-interacting protein 1
P35658	-2.436584666371346	0.08720670640468597	0.379286453127861	0.33640031516551994	0.493453487753869	NUP214	Nuclear pore complex protein Nup214
Q8ND56	-1.317354366183282	-0.937291741371156	-1.800325840711595	-2.93174159526825	-1.5383790284395227	LSM14A	Protein LSM14 homolog A
Q6PKG0	-2.7135356068611127	-0.820652484893799	0.14333093166351296	-0.15591734647750904	0.101876080036163	LARP1	La-related protein 1
O00418	2.476461231708522	1.277639180421824	1.937594443559642	2.71247494220733	0.8647716641426039	EEF2K	Eukaryotic elongation factor 2 kinase
Q7Z6Z7	-1.917510837316509	-0.903864413499833	0.25787600874900796	0.656054407358169	0.55450764298439	HUWE1	E3 ubiquitin-protein ligase HUWE1
Q9UHB7	1.4579611346125603	-0.9381564930081366	-0.3277272954583167	0.38295152038335833	-1.0874990895390497	AFF4	AF4/FMR2 family member 4
P51116	-0.863784193992619	-2.330385386943821	-2.451860487461094	-2.9531491994857797	-2.26699006557465	FXR2	Fragile X mental retardation syndrome-related protein 2
Q86VM9	0.022021919488906513	1.1750064417719805	0.2792438492178915	-1.3442482426762594	-0.8689527586102485	ZC3H18	Zinc finger CCCH domain-containing protein 18
Q96SB4	0.9346492663025857	0.32711333036422696	1.5700584650039668	2.4999169111251858	0.3367887139320379	SRPK1	SRSF protein kinase 1
Q9NW75	0.273251682519912	0.36119583249092096	-0.8296787440776829	-1.7979374229907978	-1.230136901140213	GPATCH2	G patch domain-containing protein 2
Q9UQ35	2.073602437973019	2.159707903861996	1.933297991752621	2.065437376499172	0.14626371860503995	SRRM2	Serine/arginine repetitive matrix protein 2
P02545	0.46475845575332597	-0.16156059503555098	1.649625122547149	2.1653627753257787	1.869735300540924	LMNA	Prelamin-A/C
P20700;Q03252	-0.060336098074913025	-2.080874606966973	0.626871064305305	-0.2302096759667624	0.102424457669258	LMNB1;LMNB2	Lamin-B1;Lamin-B2
Q13286	1.84974199533463	1.316638886928559	0.22981718182563798	1.340577781200409	-0.67949742078781	CLN3	Battenin
P67809	1.045109331607822	0.09045442938804699	-1.026890158653259	-1.767270028591158	-0.25213885307311973	YBX1	Y-box-binding protein 1
Q14739	-0.5397509261965749	-1.7663620635867079	1.279405243694782	0.24468869715928998	-0.251975499093533	LBR	Delta(14)-sterol reductase LBR
Q8IY26	-1.012285724282264	-1.703755751252172	1.3858468383550682	0.581006333231926	-0.1736069396138187	PLPP6	Phospholipid phosphatase 6
Q9UQ35	-0.742829784750939	0.333202302455902	-0.25560125708580095	-2.560704708099367	-1.17827183008194	SRRM2	Serine/arginine repetitive matrix protein 2
Q96ST2	-1.1053786277771	1.3219463229179351	-1.9605535864830048	-1.202613353729248	-0.6285475306212905	IWS1	Protein IWS1 homolog
Q5T200	-0.08540001511573797	-2.1524693071842163	0.528267055749893	-0.549972623586655	0.07111504673957803	ZC3H13	Zinc finger CCCH domain-containing protein 13
P17812	-1.693019807338715	-1.8273628354072549	0.46411275863647505	0.19016677141189597	0.43600338697433505	CTPS1	CTP synthase 1
Q9BW71	1.826711207628255	-0.26258972287177995	1.074213892221451	-0.705880373716355	-0.13150611519813493	HIRIP3	HIRA-interacting protein 3
P05114	-1.5553314685821529	-1.855047821998596	-0.19053107500076305	0.14385598897933993	-0.97256314009428	HMGN1	Non-histone chromosomal protein HMG-14
Q16537	-0.8580100424587727	-2.272184491157528	-0.39304292201995894	-1.3749891817569728	-0.501169830560684	PPP2R5E	Serine/threonine-protein phosphatase 2A 56 kDa regulatory subunit epsilon isoform
Q9BW71	1.7233978584408767	1.938048779964448	0.785162866115571	2.87467122077942	2.4676355123519897	HIRIP3	HIRA-interacting protein 3
P46821	1.152290701866148	0.4553993344306929	1.969981253147124	2.8126446008682198	2.019663333892821	MAP1B	Microtubule-associated protein 1B
Q86YP4	-0.3876382224261762	1.9635915942490139	-1.105912070721386	-0.7059668712317941	0.4689724035561088	GATAD2A	Transcriptional repressor p66-alpha
P23588	2.195833235979077	0.7958413362503021	2.6237623691558802	2.5148310661315882	2.216123878955837	EIF4B	Eukaryotic translation initiation factor 4B
Q96BY7	-2.169780611991881	-0.19936142861843087	0.333659589290619	0.323880553245545	0.30815058946609497	ATG2B	Autophagy-related protein 2 homolog B
Q8ND56	-1.038092955946924	-1.009438782930375	-2.181123971939088	-2.70995378494263	-0.656119108200075	LSM14A	Protein LSM14 homolog A
Q14676	-2.55686271190643	0.09876799583434992	-1.0557243376970304	-1.517516970634462	-1.244009077548982	MDC1	Mediator of DNA damage checkpoint protein 1
Q96JM3	2.0691870450973537	2.061609506607058	0.4754419326782249	2.230591654777529	2.116572976112368	CHAMP1	Chromosome alignment-maintaining phosphoprotein 1
Q92882	-2.489635169506074	-1.1985527873039241	0.18673020601272594	-0.299641817808151	-0.246726125478744	OSTF1	Osteoclast-stimulating factor 1
P13807	2.654217004776004	1.3009282946586609	0.22266691923141502	1.295581728219986	0.201130211353302	GYS1	Glycogen [starch] synthase, muscle
P23588	-0.19278347492218095	-1.881090044975281	-0.660211503505707	-2.046454250812531	-0.791618995368481	EIF4B	Eukaryotic translation initiation factor 4B
Q9BYG3	-1.3338694348931317	-3.00691556930542	-0.046434283256530096	-0.7987940907478341	-1.3137887418270116	NIFK	MKI67 FHA domain-interacting nucleolar phosphoprotein
Q6PJG2	-1.092529007233678	-0.949837520718573	-0.953848809003829	-2.5581861734390197	-0.681522578001021	MIDEAS	Mitotic deacetylase-associated SANT domain protein
Q3KQU3	1.883562862873081	2.3772029876709	-0.06184363365173007	1.529439330101016	0.92921640723944	MAP7D1	MAP7 domain-containing protein 1
Q01082	-2.233103379607198	-0.427555620670318	0.3661538511514669	0.24579514563083701	0.9243408590555219	SPTBN1	Spectrin beta chain, non-erythrocytic 1
Q8IYB3	1.9250144660472892	1.0768851339817052	-0.13328313827514598	-0.033844977617264016	-0.45404610037803605	SRRM1	Serine/arginine repetitive matrix protein 1
Q9UQ35	2.11274150013924	0.265188671648503	0.030534207820893	-0.472705453634262	-0.263633012771606	SRRM2	Serine/arginine repetitive matrix protein 2
P35269	-2.616668045520786	-0.8559763729572294	-0.5322364568710329	-1.022749438881874	-0.08945393562316895	GTF2F1	General transcription factor IIF subunit 1
Q13443	-2.223411321640016	-0.85699000954628	0.09775203466415394	-0.6284421831369403	0.6700937747955339	ADAM9	Disintegrin and metalloproteinase domain-containing protein 9
Q96CX2	0.767193198204041	-0.604668438434601	0.698043584823608	1.539305746555325	0.40064530819654476	KCTD12	BTB/POZ domain-containing protein KCTD12
Q9NTI5	1.5716148614883438	2.3165735006332397	0.20944368839264094	1.7662800550460829	0.9278483837842959	PDS5B	Sister chromatid cohesion protein PDS5 homolog B
Q13428	1.671793133020397	0.23856250941753343	-0.15079933404922496	-0.45276996493339594	0.402721241116523	TCOF1	Treacle protein
Q9UJX2	-0.329836308956146	-0.6025101542472879	1.144706010818482	2.0302587151527423	1.292292177677155	CDC23	Cell division cycle protein 23 homolog
Q12789	-1.865845978260041	-2.330378949642181	0.3049678206443791	-0.187330603599549	-0.7172174863517289	GTF3C1	General transcription factor 3C polypeptide 1
Q96N67	-0.709058403968811	-2.500109016895298	-0.346610724925995	-1.0356695279479022	-0.796318188309669	DOCK7	Dedicator of cytokinesis protein 7
O14545	2.0711909011006373	0.542092062532902	-0.297793798148632	-0.824597470462322	-0.43699591606855404	TRAFD1	TRAF-type zinc finger domain-containing protein 1
O60841	-1.7787766456604048	-2.7903766632080096	-1.514524787664418	-1.2000710144639062	-0.4724674224853559	EIF5B	Eukaryotic translation initiation factor 5B
P53985	-2.70441567897796	-1.316114097833632	0.12723338603973988	-1.7390205860137922	-1.214702412486075	SLC16A1	Monocarboxylate transporter 1
Q9NR30	-1.9299660921096762	-1.559195041656496	0.25857025384903	0.575858592987061	0.33049875497817993	DDX21	Nucleolar RNA helicase 2
P16383	0.9049149658530955	-1.1384683344513165	0.2346372064203025	-0.4934173021465535	0.058762518689036404	GCFC2	Intron Large complex component GCFC2
P46821	-0.13094496726989813	-0.08412241935730003	1.568021297454834	2.091948032379152	1.6844263672828679	MAP1B	Microtubule-associated protein 1B
P07197	-0.9850292801856959	-0.45588696002960205	1.2862358093261719	1.859025776386264	0.122798413038254	NEFM	Neurofilament medium polypeptide
P07197	-0.6744526624679541	-0.1444926857948301	1.9680321216583259	1.947708368301396	0.38400556147098597	NEFM	Neurofilament medium polypeptide
P07197	-1.113303795456886	-1.336788371205327	0.961696073412893	1.3276308029890032	-0.342321798205376	NEFM	Neurofilament medium polypeptide
P07197	-0.617409825325014	-0.482592701911926	1.421756505966187	1.930037379264836	0.624133437871933	NEFM	Neurofilament medium polypeptide
Q9UKJ3	-2.810573518276214	-1.8388121686875818	-2.082567006349563	-1.833728067576885	-2.646743178367614	GPATCH8	G patch domain-containing protein 8
Q04726	1.845821887254714	1.5325600206851941	0.34689356386661496	-0.7710640132427261	-0.19734987616539001	TLE3	Transducin-like enhancer protein 3
Q8N108	-0.138047307729722	0.5613447427749629	-1.0864498615264901	-1.580130100250247	-0.38984788954258	MIER1	Mesoderm induction early response protein 1
Q9Y2H6	-1.438264384865761	-0.0013290196657179953	0.48882855474948894	1.169019564986229	1.281716451048849	FNDC3A	Fibronectin type-III domain-containing protein 3A
Q5VZL5	2.584865391254421	1.5866690874099731	0.6078506708145139	0.00821906328201305	1.267955332994461	ZMYM4	Zinc finger MYM-type protein 4
Q9H307	-2.116405427455901	-1.606463968753814	0.010269701480866034	-0.824433751404285	0.17305797338485895	PNN	Pinin
Q8N3F8	0.934352964162829	-0.04916943609714597	-0.40273217856883997	-1.5782184898853309	-0.29100594576448247	MICALL1	MICAL-like protein 1
Q8IYB3	1.831414207816121	1.990505427122114	0.917593240737913	3.01643204689026	2.099642246961591	SRRM1	Serine/arginine repetitive matrix protein 1
Q14839	-2.55186486244202	-1.183819621801376	-0.261890947818756	-0.36409917473793	-0.23638015985488803	CHD4	Chromodomain-helicase-DNA-binding protein 4
O14681	-2.410686135292055	-0.594539999961853	0.10277140140533403	0.27464151382446306	0.25914102792739896	EI24	Etoposide-induced protein 2.4 homolog
Q9BRD0	0.32777947187423495	-0.025131702423096036	-2.2889513373374952	-1.2640048265457149	-1.066580057144165	BUD13	BUD13 homolog
P62753	0.606702588498592	-1.161595977842804	0.854941211640835	-1.2135949507355739	-0.1355635821819306	RPS6	40S ribosomal protein S6
Q96DF8	0.421963959932328	-0.309112682938575	-0.801400125026702	-1.807724863290783	-0.34681140631437263	ESS2	Splicing factor ESS-2 homolog
Q01082	-2.433201849460603	-0.462330162525177	0.14771255850792003	0.481235623359681	0.553488194942475	SPTBN1	Spectrin beta chain, non-erythrocytic 1
Q9P206	-1.8804274201393132	-0.09790635108947998	-1.607011526823044	-2.2611384391784703	-1.577256053686142	KIAA1522	Uncharacterized protein KIAA1522
P46821	0.7502763271331759	0.5315263271331759	2.0457182526588418	2.75848698616028	1.535853922367094	MAP1B	Microtubule-associated protein 1B
P27816	2.389558911323544	0.774199068546292	1.69296737015247	2.54508745670318	0.8866973519325219	MAP4	Microtubule-associated protein 4
P78362	-1.742421150207524	-2.94626581668854	-0.0857234001159699	-0.6166264414787339	-1.0858877822756814	SRPK2	SRSF protein kinase 2
Q9P2B4	0.404796242713928	0.384996235370636	1.4959098100662231	2.24027252197266	0.9559192284941675	CTTNBP2NL	CTTNBP2 N-terminal-like protein
Q12789	-0.9791509211063387	0.36071652173996194	-1.879455029964447	-1.521020948886872	-1.0771351903676991	GTF3C1	General transcription factor 3C polypeptide 1
Q13136	-0.18299013376236006	-2.996320486068726	-0.34231445193290705	-0.7273062281310558	-0.41981971263885504	PPFIA1	Liprin-alpha-1
O75152	-1.923077523708347	-0.573837101459507	-2.246254682540897	-2.71224284172058	-1.5513567551970517	ZC3H11A	Zinc finger CCCH domain-containing protein 11A
P46821	2.3571472167968697	-0.19381499290466309	0.173858761787414	1.179266601800918	0.556153208017349	MAP1B	Microtubule-associated protein 1B
O60343	-1.860921919345851	-2.84710490703582	-0.6752972602844189	-1.3413095548748921	-0.767700016498561	TBC1D4	TBC1 domain family member 4
P49585	1.810076527297493	0.7581499144434931	-0.7544916346669199	-0.82544244080782	-0.23080811649561	PCYT1A	Choline-phosphate cytidylyltransferase A
Q9NZJ0	-2.624235689640041	-0.11808431148529097	-0.272688865661621	-1.5189278721809392	-0.361791253089905	DTL	Denticleless protein homolog
Q02880	-0.650550156831741	-2.388710439205169	-0.00967860221862793	-0.4789824150502683	0.24620807170867898	TOP2B	DNA topoisomerase 2-beta
Q02952	2.59347784519196	1.271848887205128	1.422520518302922	0.493383765220646	1.031215298920874	AKAP12	A-kinase anchor protein 12
Q96MH2	1.199822247028351	-0.12267369031906195	1.075308173894882	2.007828593254088	0.31786578893661505	HEXIM2	Protein HEXIM2
Q9Y2V2	0.817220509052276	2.45572006702423	0.42268985509872303	1.57834979891777	1.0573314912617198	CARHSP1	Calcium-regulated heat-stable protein 1
Q14004	1.0229816362261812	0.968259215354923	0.19218426942825695	2.25014913082123	1.929291307926182	CDK13	Cyclin-dependent kinase 13
Q13595;P62995	2.302911609411235	2.257601022720332	1.570901870727534	2.616930246353145	2.467813253402705	TRA2A;TRA2B	Transformer-2 protein homolog alpha;Transformer-2 protein homolog beta
O60832	1.7525515556335458	0.7816011905670179	0.9557581841945659	2.94209778308869	1.449069321155549	DKC1	H/ACA ribonucleoprotein complex subunit DKC1
Q8IYB3	2.243929564952855	1.7742517739534422	1.6343140043318316	2.388453245162968	2.048529624938969	SRRM1	Serine/arginine repetitive matrix protein 1
Q5SYE7	-1.827677860856055	0.786642298102379	0.291310269385576	1.554637178778645	0.24182452168315632	NHSL1	NHS-like protein 1
Q9Y2J2	0.87528970092535	-1.7483542338013671	0.17306651920080196	-0.30365876108408	0.38468988984823294	EPB41L3	Band 4.1-like protein 3
Q99543	0.008813321590424028	-1.641636282205584	1.132788807153702	1.237746089696884	1.066585868597031	DNAJC2	DnaJ homolog subfamily C member 2
Q99543	-1.4373184442520142	-1.960623025894165	0.04467588663101196	-1.011791527271271	0.339660108089447	DNAJC2	DnaJ homolog subfamily C member 2
Q8NFC6	-1.537464618682859	0.12316632270812988	-1.3091340065002421	-2.26124429702759	-1.1359990984201407	BOD1L1	Biorientation of chromosomes in cell division protein 1-like 1
Q13523	2.4550518989562997	2.315995752811435	0.9755822122097049	2.117395997047428	0.990392059087756	PRPF4B	Serine/threonine-protein kinase PRP4 homolog
Q13247	2.298177182674404	1.9351840615272522	1.085256598889828	-0.325175702571866	0.9741842281073334	SRSF6	Serine/arginine-rich splicing factor 6
Q9UK76	-1.852550119161606	-1.642755955457686	0.7255155146121941	0.056071132421492975	-0.234813079237938	JPT1	Jupiter microtubule associated homolog 1
Q9UQ35	0.7694123983383171	-0.818024769425392	-1.9596041440963732	-0.934458822011947	-0.488134488463401	SRRM2	Serine/arginine repetitive matrix protein 2
Q00587	2.289645195007319	0.32630515098571	1.635381162166591	2.41474366188049	1.186859637498851	CDC42EP1	Cdc42 effector protein 1
Q96GP6	-1.574939638376232	-0.2127255648374558	0.453506320714951	0.706188708543777	0.27541345357894903	SCARF2	Scavenger receptor class F member 2
O14745	1.947468191385266	-0.6584673821926139	1.19237819314003	-0.46539416909217896	-0.35321119427680997	SLC9A3R1	Na(+)/H(+) exchange regulatory cofactor NHE-RF1
Q96T58	-2.166658222675323	-1.684832513332367	-0.415824234485626	-0.324148535728454	0.336089909076687	SPEN	Msx2-interacting protein
Q9UQ35	1.946293890476229	2.0587003827094987	0.521768897771835	-0.04577893018722601	-0.12926268577575695	SRRM2	Serine/arginine repetitive matrix protein 2
Q6UN15	1.2215936779975891	1.808195501565933	1.653557479381561	2.0570709705352783	2.52420842647552	FIP1L1	Pre-mRNA 3'-end-processing factor FIP1
Q5JTH9	1.078375324606895	0.738119527697563	-1.1635506898164771	0.349974274635315	0.3220260515809057	RRP12	RRP12-like protein
Q9UQ35	3.12925410270691	2.28658205270767	0.621431350708006	1.225372105836866	1.559600368142126	SRRM2	Serine/arginine repetitive matrix protein 2
Q96IT1	-0.09688584506511702	-0.053457781672477	-0.5200213640928271	1.1393787711858778	-1.5140868574380921	ZNF496	Zinc finger protein 496
Q01484	1.149051994085312	-0.7206620872020689	0.42932854313403335	1.470552116632461	-0.6942667663097389	ANK2	Ankyrin-2
Q15149	-0.492686778306961	0.7047348320484139	-0.954149276018142	-2.160043448209766	0.470815211534501	PLEC	Plectin
O75367	-1.104812651872633	0.821372836828232	0.1866076439619064	1.597239941358567	0.616810083389282	MACROH2A1	Core histone macro-H2A.1
Q4VCS5	-3.2457225322723398	-2.0149520784616457	-1.4017533361911758	-2.604497611522673	-1.8263189047574981	AMOT	Angiomotin
Q15185	0.2969062924385071	-0.636830911040306	-1.13547345995903	-2.241728007793423	-1.73517906665802	PTGES3	Prostaglandin E synthase 3
Q9H3Q1	-1.8825569786131398	-2.672841250896455	-2.123865753412248	-2.94853937625885	-1.5982563495636	CDC42EP4	Cdc42 effector protein 4
Q66K14	0.589284777641292	1.030341774225231	1.893966495990749	2.116623699665065	1.548204332590099	TBC1D9B	TBC1 domain family member 9B
Q96T25	-1.841207802295684	-1.173843920230865	-0.685712575912475	-1.559268355369567	0.4355831146240189	ZIC5	Zinc finger protein ZIC 5
Q9BUL5	0.07417225837707497	0.09858316183090199	-2.345441460609437	-1.3217318058013912	-0.6792195625603198	PHF23	PHD finger protein 23
O43149	0.586628735065462	1.4426686167717	1.635811209678651	2.67780339717865	1.2123321443796171	ZZEF1	Zinc finger ZZ-type and EF-hand domain-containing protein 1
Q00839	1.892510533332821	-0.5722051858901989	0.7895641167197023	1.050711780786514	1.064897090196609	HNRNPU	Heterogeneous nuclear ribonucleoprotein U
Q4VCS5	-2.5833592414855984	-2.105508446693423	-1.0787930488586452	-2.592129766941073	-1.143344163894656	AMOT	Angiomotin
Q6ZRS2	1.225437074899676	1.3606409020721941	0.645985782146457	2.171462476253512	2.37532901763916	SRCAP	Helicase SRCAP
Q7KZ85	2.361205041408544	2.250607326626782	2.383491843938832	3.06073439121247	2.312077611684804	SUPT6H	Transcription elongation factor SPT6
P13807	2.29482281208038	2.11584401130676	1.5044486299157114	1.8821095824241612	1.244772374629971	GYS1	Glycogen [starch] synthase, muscle
Q9Y4W2	0.5118217766284949	0.411999613046646	-1.333155483007431	-1.1921581327915192	-0.24281930923461903	LAS1L	Ribosomal biogenesis protein LAS1L
Q5JTV8	-1.411414831876752	-0.342545449733734	-0.362019762396812	0.09836092591285701	1.164184480905538	TOR1AIP1	Torsin-1A-interacting protein 1
Q8NEY8	-2.575843691825865	-0.6639829277992251	0.26489388942718495	0.15620940923690796	0.239121556282043	PPHLN1	Periphilin-1
Q9C0B5	2.169063866138459	1.148806273937226	0.20285215973854104	0.7159629985690119	-0.502303540706631	ZDHHC5	Palmitoyltransferase ZDHHC5
O14654	-1.463474273681641	-1.6887950897216801	0.16227161884308094	-0.618141204118729	-1.160738706588745	IRS4	Insulin receptor substrate 4
Q12789	-1.095223426818848	-1.9116022586822519	-0.050259649753571	0.273600518703461	-0.12635171413421603	GTF3C1	General transcription factor 3C polypeptide 1
Q13242	-1.5339352488517801	1.33328884840012	-1.219745218753814	-0.9047012031078341	-0.738855838775634	SRSF9	Serine/arginine-rich splicing factor 9
P05412	0.9231695309281349	1.1615698710083988	0.3846403732895849	-1.0380833968520211	-0.6870510801672931	JUN	Transcription factor AP-1
Q9Y6Y0	-2.817850470542904	-0.975071862339973	-0.6468726992607119	-0.8159396881237625	-0.06125742197036699	IVNS1ABP	Influenza virus NS1A-binding protein
O15119	0.7683531939983409	-0.1535303518176082	-0.09651197493076402	-1.1394743025302891	-0.22072881832718882	TBX3	T-box transcription factor TBX3
P20700;Q03252	0.991393923759461	-0.6617418527603179	1.3031387329101571	1.139601111412049	1.315041422843933	LMNB1;LMNB2	Lamin-B1;Lamin-B2
Q6PKG0	2.2746750712394688	-0.469194531440735	0.25121617317199696	-0.277689874172211	0.38375313580036147	LARP1	La-related protein 1
Q9UIF9	-1.986722007393836	0.365673214197158	0.5157591849565499	1.018518134951591	0.706082209944725	BAZ2A	Bromodomain adjacent to zinc finger domain protein 2A
O76080	2.7984224557876622	1.675645038485531	2.384441494941715	2.4819822311401403	2.162046879529957	ZFAND5	AN1-type zinc finger protein 5
Q9UQ35	1.701371073722842	1.704849153757098	1.804702281951907	2.9116063117981	2.858283042907718	SRRM2	Serine/arginine repetitive matrix protein 2
Q9NYF8	0.45210051536560014	1.4223202951252443	1.214588358998297	2.429199516773222	2.363914310932158	BCLAF1	Bcl-2-associated transcription factor 1
P55884	2.345665276050571	0.922758832573891	0.21688896417617798	0.06800550222396795	0.7184236589819193	EIF3B	Eukaryotic translation initiation factor 3 subunit B
Q96D71	1.892421931028366	1.593504875898366	0.07825455069541898	-0.108341425657272	0.261429503560066	REPS1	RalBP1-associated Eps domain-containing protein 1
P07197	0.941488027572636	2.46654224395752	1.4151339977979702	2.5968794822692898	1.3947384841740174	NEFM	Neurofilament medium polypeptide
Q14202	-2.341324210166926	-0.38638728857040405	-0.200092405080795	-0.343071043491363	-0.04945290088653498	ZMYM3	Zinc finger MYM-type protein 3
Q9UPU5	-2.60411679744721	-0.6904101669788401	-0.395013213157658	-0.655313163995747	-2.06090080738068	USP24	Ubiquitin carboxyl-terminal hydrolase 24
Q13425	0.37275105714798	-0.46583318710327204	1.079130977392197	1.8764289617538479	0.75893585383892	SNTB2	Beta-2-syntrophin
Q9NQC3	-0.43849426507950096	-0.21989977359771795	1.611773133277893	1.947920262813569	0.34633058309555004	RTN4	Reticulon-4
Q9NQS7	-0.646243587136268	0.12691371887922298	0.38393495976924896	1.984764680266378	-0.827782407402992	INCENP	Inner centromere protein
O15446	-1.1619976907968501	-0.9424529224634199	1.056230470538139	1.46747086942196	0.2712348103523252	POLR1G	DNA-directed RNA polymerase I subunit RPA34
Q9NU22	-1.135419130325317	1.135996639728545	-0.4828570224344731	-1.313782215118408	-0.9199041724205019	MDN1	Midasin
Q9H4A3	2.00575634837151	-0.8428182899951899	0.346674844622612	-0.15321877598762498	-0.4612171351909631	WNK1	Serine/threonine-protein kinase WNK1
P38159	-0.682863876223565	-0.515143305063248	-1.5209813117980961	-1.891527354717255	-0.131161510944367	RBMX	RNA-binding motif protein, X chromosome
O95772	2.3586087226867702	1.460594445466995	0.85170230269432	1.529525637626647	0.765888422727584	STARD3NL	STARD3 N-terminal-like protein
P12694	-1.7914058566093434	1.4917402863502467	0.2268296480178837	0.2712477743625637	0.2605155706405637	BCKDHA	2-oxoisovalerate dehydrogenase subunit alpha, mitochondrial
Q9NR09	-0.11195282638072904	-1.2084622383117671	0.6485944986343389	-1.700770020484923	0.11478811502456698	BIRC6	Baculoviral IAP repeat-containing protein 6
Q96BD5	-2.046917855739597	-0.593546330928806	-2.347649991512302	-2.427124679088596	-1.751760631799702	PHF21A	PHD finger protein 21A
Q6ZW31	0.8639566451311099	0.520460680127144	-0.07624563574791	-1.78681187331677	-0.7195504754781731	SYDE1	Rho GTPase-activating protein SYDE1
Q8N9T8	-1.911096096038817	0.27828878164291393	-1.1023832559585571	0.23821032047271695	-1.020351111888886	KRI1	Protein KRI1 homolog
Q07157	-1.487311348319051	-0.6086961179971699	0.972948208451269	1.2033140808343892	-0.789302036166191	TJP1	Tight junction protein ZO-1
Q12888	-2.1727530360221907	-1.7436606287956211	-0.3017338514328	0.179182469844818	0.09483277797698997	TP53BP1	TP53-binding protein 1
Q99717	2.49680685997009	1.908088624477384	0.25021499395370306	1.7898439168930032	0.7223997414112071	SMAD5	Mothers against decapentaplegic homolog 5
Q9UQ35	-1.191222682595249	-0.15213406085967995	-2.39663457870483	-1.584281057119366	-1.836995065212246	SRRM2	Serine/arginine repetitive matrix protein 2
Q9NPQ8	2.80886662006378	1.5138263702392591	1.1363956192508355	0.7338911592960371	0.593984723091127	RIC8A	Synembryn-A
O60678	-1.23903051018715	-1.5573314719367781	-1.6024406403303155	-2.9483087062835702	-1.3447134494781499	PRMT3	Protein arginine N-methyltransferase 3
Q9HAW4	1.202725991606714	-1.323031082749366	-0.453100472688675	-1.027122095227241	-0.3299393057823178	CLSPN	Claspin
Q14839	-0.661005407571793	0.579055488109588	-0.49499335885047907	0.10621131956577298	1.575833529233934	CHD4	Chromodomain-helicase-DNA-binding protein 4
Q3YEC7	-0.831967115402218	-1.506687298417087	-1.427913621067997	-3.36474394798278	-1.604927033185955	RABL6	Rab-like protein 6
Q9H1K0	-2.053606271743778	-0.48432734608650196	0.17797452211380005	0.6533324718475321	-0.595835000276565	RBSN	Rabenosyn-5
Q0JRZ9	0.08540517091751099	-0.795475214719772	-2.439015686511997	-1.161505401134491	0.21572458744049106	FCHO2	F-BAR domain only protein 2
Q03164	0.6977337598800639	1.0126828253269178	1.586291953921317	2.82920432090759	2.103578448295592	KMT2A	Histone-lysine N-methyltransferase 2A
Q9BXY0	-0.14757245779037498	-1.1533124148845681	-0.186301201581955	1.778512507677082	0.342619992792606	MAK16	Protein MAK16 homolog
Q9Y2K6	-1.0365130379796033	-0.9951070621609692	1.2988273426890358	0.6099576279520988	-0.42718774825334516	USP20	Ubiquitin carboxyl-terminal hydrolase 20
Q8IXQ4	2.84732818603515	1.719534456729885	0.9397290349006608	2.269124567508694	1.582198068499561	GPALPP1	GPALPP motifs-containing protein 1
Q99549	-2.573197305202482	-1.388968795537949	-0.73278620839119	-0.16697478294372603	-0.9833200126886369	MPHOSPH8	M-phase phosphoprotein 8
P52926	-1.0294803380966149	1.776969075202945	0.6059137135744093	1.284471690654754	1.861774921417235	HMGA2	High mobility group protein HMGI-C
Q6ZRS2	-2.207398235797884	-0.9166722595691681	0.249736607074737	-0.9475972056388859	0.06797802448272694	SRCAP	Helicase SRCAP
Q3YEC7	-1.914570719003682	-1.5437533780932475	-1.958106517791753	-2.027722835540776	-1.381741113960748	RABL6	Rab-like protein 6
O15234	0.10000360012054399	-2.2463940382003758	0.21098875999450706	-0.468330278992653	-1.124331384897232	CASC3	Protein CASC3
P17535	-0.910657763481141	0.38234308362007197	0.960294783115387	2.1108392477035487	1.188854813575745	JUND	Transcription factor jun-D
Q9BYW2	-0.628917574882512	0.36935424804687506	1.2618268728256221	1.923101067543028	0.35395419597625705	SETD2	Histone-lysine N-methyltransferase SETD2
Q96JM3	-2.83004832267761	-1.048623576760292	0.004033505916596014	-0.484508991241455	-0.623450189828873	CHAMP1	Chromosome alignment-maintaining phosphoprotein 1
O15085	-2.6208233833313033	-1.4949760437011719	-0.293204993009568	-0.2524017691612249	-0.341055393218994	ARHGEF11	Rho guanine nucleotide exchange factor 11
Q9NTI5	-2.7418437600135803	-1.6318302154541011	-0.17363065481185902	-0.0007234811782830253	-0.173842310905456	PDS5B	Sister chromatid cohesion protein PDS5 homolog B
Q99856	-1.067318176850674	0.1356784105300899	-1.5483242273330662	-2.5183424949646	-0.9404266253113721	ARID3A	AT-rich interactive domain-containing protein 3A
Q9C0C9	-0.693081676959989	-0.732389271259309	1.325452923774719	1.6678087115287812	0.790391832590103	UBE2O	(E3-independent) E2 ubiquitin-conjugating enzyme
Q96B01	-1.1769061610102678	-0.98337668925524	-1.0343775562942052	-2.2556923627853402	-0.8389415740966821	RAD51AP1	RAD51-associated protein 1
Q9BTC8	0.580073058605189	1.0119480341672848	1.818403720855708	2.67987382411956	1.2771694064140269	MTA3	Metastasis-associated protein MTA3
P31323	-2.54972195625305	-1.295726902782917	-0.777605175971984	-1.887502133846283	-1.553067311644554	PRKAR2B	cAMP-dependent protein kinase type II-beta regulatory subunit
Q96TA1	-1.9093251936137707	-0.2172892652451988	0.3019843585789202	0.1957951672375202	0.5160167105495932	NIBAN2	Protein Niban 2
P11274	-1.553675770759578	-0.2646112218499185	0.263936698436737	0.08253830671310403	-0.213687017560005	BCR	Breakpoint cluster region protein
Q9NUN5	1.4292433857917781	1.2695585489273071	-0.3872902393341089	1.3623329997062679	-0.5862872600555391	LMBRD1	Lysosomal cobalamin transport escort protein LMBD1
Q9BQG0	2.392661631107332	0.968392908573152	2.172319710254671	1.997151464223863	1.750313237309457	MYBBP1A	Myb-binding protein 1A
O75179	0.19281497597694397	0.387359797954559	-0.07381710410118103	-1.919080436229708	0.386968433856964	ANKRD17	Ankyrin repeat domain-containing protein 17
P17812	-2.7865874171256966	-1.220777124166488	-0.04480439424514793	-0.600481495261192	-0.33641606569290095	CTPS1	CTP synthase 1
Q96N67	1.766165435314183	3.00758457183838	0.7853699922561689	2.480463147163396	1.327674582600598	DOCK7	Dedicator of cytokinesis protein 7
Q9H1E3	-1.6201573908328988	-1.2241947948932688	0.412147015333176	0.37835356593132097	0.739536374807358	NUCKS1	Nuclear ubiquitous casein and cyclin-dependent kinase substrate 1
O95696	0.7788000553846359	0.9689337871968742	0.80415328592062	2.389689385890965	0.672961503267288	BRD1	Bromodomain-containing protein 1
Q9BTC0	-1.9500056616961976	0.0927621014416214	0.0380345620214939	0.4998935349285604	0.6146377213299274	DIDO1	Death-inducer obliterator 1
P35612	-2.438506722450254	-1.385455965995789	0.2651501297950739	-0.19687187671661405	0.09935462474822998	ADD2	Beta-adducin
P46821	2.297781139612196	0.3952695056796075	-0.18375700712204002	-0.561459332704544	0.2251969203352929	MAP1B	Microtubule-associated protein 1B
Q96GN5	-0.381933093070984	-0.8782874345779421	1.1666139364242558	1.05785620212555	1.1779793500900269	CDCA7L	Cell division cycle-associated 7-like protein
Q9BUA3	2.175348997116089	2.542478919029239	0.809210889041424	0.46598368883132996	0.15844792127609297	SPINDOC	Spindlin interactor and repressor of chromatin-binding protein
P55081	-2.5439148545265198	-1.317202746868134	-1.938609302043915	-2.1059376001358032	-2.543001174926758	MFAP1	Microfibrillar-associated protein 1
Q9UQ35	1.233787998557087	1.04906265437603	-0.010207459330558	-1.260728374123573	0.025617301464081005	SRRM2	Serine/arginine repetitive matrix protein 2
Q9UJV9	1.602973684668543	0.741583451628685	-0.8673585802316669	-0.25995932519435905	0.37637476623058297	DDX41	Probable ATP-dependent RNA helicase DDX41
Q96KC8	-1.7089682593941693	-0.1709819808602334	0.5651224479079247	0.8477938398718836	0.6041922792792316	DNAJC1	DnaJ homolog subfamily C member 1
Q9UN36	1.002446264028547	-1.911748796701433	-0.132173590362072	-0.768814116716385	0.14058932662010099	NDRG2	Protein NDRG2
Q96N67	-1.0453781485557512	-1.809326127171512	-1.9321401417255362	-2.97313606739044	-1.7565495967864946	DOCK7	Dedicator of cytokinesis protein 7
P16989	1.5442512333393055	0.39357316493988037	-0.9768178164958945	-0.9681062400341045	0.6141631305217744	YBX3	Y-box-binding protein 3
Q9UQ35	1.304912954568863	0.7259388864040379	-0.752801090478897	-0.6533339321613271	0.37064169766381416	SRRM2	Serine/arginine repetitive matrix protein 2
Q9UQ35	1.393768735229965	0.6760683730244641	-0.4258574172854419	-1.005319528281685	-0.1638504490256309	SRRM2	Serine/arginine repetitive matrix protein 2
Q6PKG0	1.027603030204773	1.930365562438962	-0.5216876268386841	0.4282089546322823	-0.5961176156997681	LARP1	La-related protein 1
Q9H5H4	1.927650690078734	1.977052271366118	0.3223932385444629	1.0793655216693867	1.0796616114675988	ZNF768	Zinc finger protein 768
Q13501	2.2828980088233948	2.1841236352920532	1.3462877646088602	2.168649137020111	0.800019383430481	SQSTM1	Sequestosome-1
Q86WB0	2.679217636585236	0.429736852645874	0.446541652083397	0.645883628050797	0.297064602375031	ZC3HC1	Nuclear-interacting partner of ALK
Q86VM9	0.6734855393879113	0.772892102599144	-0.6029106378555291	0.891575738787651	2.180062770843501	ZC3H18	Zinc finger CCCH domain-containing protein 18
P07197	-0.723972588777541	-0.423830717802048	1.582855075597759	1.9842546880245189	0.575387999415397	NEFM	Neurofilament medium polypeptide
P07197	-0.391051709651947	-0.65576577186584	1.408663749694824	2.16100859642029	0.663618251681328	NEFM	Neurofilament medium polypeptide
P07197	0.1262063980102499	0.6126419901847799	2.058956682682034	2.6461583375930697	1.2615350335836368	NEFM	Neurofilament medium polypeptide
Q9BVC5	-1.560080796480184	0.926426440477371	0.906983286142349	0.56707414984703	0.682759791612625	C2orf49	Ashwin
P85037	-2.80887687206268	-1.5505300760269138	-0.654530525207517	-1.7254514098167388	-0.7597115337848639	FOXK1	Forkhead box protein K1
Q9BRS8	-2.3834947943687457	-1.7090103030204769	0.09359061717987105	0.05390042066574097	-0.7110105305910109	LARP6	La-related protein 6
P35612	-2.073368623852733	-0.444023936986923	0.468381330370903	0.557773396372795	0.40180419385433197	ADD2	Beta-adducin
O94880	-0.973776996135712	1.196963548660277	-1.182931184768677	-0.909070789813995	-0.35590147972106934	PHF14	PHD finger protein 14
P11388	-1.0356889888644267	-0.3581654429435781	-2.019908547401433	-2.8040920495987	-0.46825796365738404	TOP2A	DNA topoisomerase 2-alpha
Q9UQ35	0.7537845075130509	-0.350847311317921	-0.7325142621994021	-1.719497233629229	-0.988865345716477	SRRM2	Serine/arginine repetitive matrix protein 2
Q9UQ35	0.9470241367816901	-0.607136964797973	-0.6967886239290231	-1.72514471411705	-0.259319990873336	SRRM2	Serine/arginine repetitive matrix protein 2
Q8IX90	-0.539391070604324	-0.559653013944626	1.052894979715348	0.7890773117542269	1.123081177473068	SKA3	Spindle and kinetochore-associated protein 3
Q13595;P62995	0.047469139099120206	1.773335158824923	0.9104512333869961	2.168283283710482	2.116875886917117	TRA2A;TRA2B	Transformer-2 protein homolog alpha;Transformer-2 protein homolog beta
P28290	-2.16792786121369	-2.0987331867218	-0.601318180561067	-1.133862733840943	0.14645528793335005	ITPRID2	Protein ITPRID2
Q9UQ35	0.7903155088424689	-0.04928618669509799	-1.326181173324585	-1.8933165073394809	-1.374613583087921	SRRM2	Serine/arginine repetitive matrix protein 2
Q14739	-0.496287941932679	-1.355577826499936	1.118149757385254	0.270083010196685	-0.18989201262593308	LBR	Delta(14)-sterol reductase LBR
P42696	-1.3142079710960388	-1.744464576244352	0.11033242940902699	0.08016169071197499	-0.5679141432046895	RBM34	RNA-binding protein 34
Q02880	0.9955330789089172	-1.737888962030413	-0.664145231246948	-0.04745540022849998	-1.2263645827770229	TOP2B	DNA topoisomerase 2-beta
Q86UE4	2.386167705059053	0.7445891909301285	0.35946452617645297	1.3504366874694829	-0.201080441474914	MTDH	Protein LYRIC
O76021	0.775984764099122	-1.1798639297485352	-1.099159955978394	-1.551104903221128	0.11052441596984897	RSL1D1	Ribosomal L1 domain-containing protein 1
Q5T8D3	0.989897042512894	1.698333114385603	-0.887041121721267	0.75484374165535	0.9118672311306	ACBD5	Acyl-CoA-binding domain-containing protein 5
Q8NC51	-1.3446726053953195	-0.7070383876562114	1.2981665879488007	0.33534143865108457	0.0609479695558546	SERBP1	Plasminogen activator inhibitor 1 RNA-binding protein
Q9H4L7	-0.8740622792392968	-0.45920029282569896	-1.080599084496498	-2.402033805847165	-1.158511877059936	SMARCAD1	SWI/SNF-related matrix-associated actin-dependent regulator of chromatin subfamily A containing DEAD/H box 1
Q14839	1.143431946635245	0.783357545733452	-0.606833949685096	-1.429078653454785	-0.373994365334511	CHD4	Chromodomain-helicase-DNA-binding protein 4
Q86YS7	-2.549899637699129	-0.712537378072738	-0.05118685960769598	-0.23760583996772694	0.3683918714523321	C2CD5	C2 domain-containing protein 5
Q9NQS7	-1.1291216015815728	1.177567183971407	-0.31324413418769803	1.083213806152344	0.595291256904602	INCENP	Inner centromere protein
Q71F23	-0.7119055986404421	1.531291604042053	0.545930355787277	1.713126957416534	1.218874573707581	CENPU	Centromere protein U
Q00839	-1.7729430198669411	-1.419752240180969	-0.03387475013732899	0.5174331665039089	-0.06747525930404702	HNRNPU	Heterogeneous nuclear ribonucleoprotein U
Q6Y7W6	2.249403476715087	1.052698940038681	0.295630186796188	-0.08130592107772794	0.912137553095818	GIGYF2	GRB10-interacting GYF protein 2
O75381	-0.738643318414688	-2.422984004020691	0.34419304132461603	-0.163030266761779	0.6749296188354489	PEX14	Peroxisomal membrane protein PEX14
Q8N9M1	-2.667073011398316	0.07500284910202104	-0.26906055212020796	-0.550882786512374	-0.22757345438003496	C19orf47	Uncharacterized protein C19orf47
Q9UHR5	0.535141050815582	0.514008998870849	-0.2503204941749576	-2.0705819129943808	-0.965119600296021	SAP30BP	SAP30-binding protein
O14545	-1.923174679279331	-1.3530889302492182	-0.8961203396320381	-2.32724595069886	-0.9762134104967161	TRAFD1	TRAF-type zinc finger domain-containing protein 1
Q04721	-1.172948390245437	-2.24321043491363	0.06318545341491988	-1.775877833366394	-1.2664184272289272	NOTCH2	Neurogenic locus notch homolog protein 2
O76074	-0.9579868316650391	0.306294500827789	-0.2892383188009263	-1.8232330083847001	0.23930126428604104	PDE5A	cGMP-specific 3',5'-cyclic phosphodiesterase
Q96RE7	-0.32127046585083	-0.16940456628799405	-1.630829215049743	-2.332942485809327	-0.28059083223342907	NACC1	Nucleus accumbens-associated protein 1
Q8N556	-0.055939912796020064	0.2416464090347319	2.2050007581710798	1.808604419231418	1.450566262006763	AFAP1	Actin filament-associated protein 1
Q14160	0.4935587495565412	-0.08773481845855702	0.961093306541443	1.984861135482787	-0.35320669412612904	SCRIB	Protein scribble homolog
Q12802	-0.03850317001343018	0.35839706659317094	1.6786228418350229	2.44380593299866	1.698584079742433	AKAP13	A-kinase anchor protein 13
Q9NXH9	1.768379509449009	1.749534070491789	0.06843909621238797	-0.305311501026153	0.44133582711219793	TRMT1	tRNA (guanine(26)-N(2))-dimethyltransferase
Q9C0C9	-2.343793213367464	-1.381692886352539	-0.49648174643516496	-1.439061969518661	-0.11723655462264992	UBE2O	(E3-independent) E2 ubiquitin-conjugating enzyme
Q9C0C9	2.6106489300727853	1.767340123653412	0.447352588176727	1.163392603397369	-0.21384400129318504	UBE2O	(E3-independent) E2 ubiquitin-conjugating enzyme
P09234	1.435888379812239	-1.189009159803391	-0.796750485897064	-0.184732392430306	-1.047234565019608	SNRPC	U1 small nuclear ribonucleoprotein C
Q8TD19	1.409811735153194	0.8967840373516041	1.675238132476802	2.72332549095153	0.940125465393062	NEK9	Serine/threonine-protein kinase Nek9
O14686	-1.6598673835396747	-3.02669358253479	-1.3168126940727212	-1.76503176987171	-1.6223519025370459	KMT2D	Histone-lysine N-methyltransferase 2D
Q9H4L4	1.148093611001968	1.401375979185104	-0.055065661668776966	1.156975120306015	-1.166092604398729	SENP3	Sentrin-specific protease 3
Q96T88	-2.151383399963383	-2.147081494331364	-1.4080182872712657	-2.285015165805821	-0.44996112585068193	UHRF1	E3 ubiquitin-protein ligase UHRF1
Q96T88	-1.9586015045642882	-1.027240663766861	0.40856030583381603	0.085210651159286	0.339438527822494	UHRF1	E3 ubiquitin-protein ligase UHRF1
Q02952	1.577796518802643	0.8218386247754096	1.41293740272522	1.740394711494444	-0.648523926734926	AKAP12	A-kinase anchor protein 12
Q9BU76	0.17644718289375305	-0.06116160750389099	-0.252268210053444	-0.02727696299552901	-2.7902816236019157	MMTAG2	Multiple myeloma tumor-associated protein 2
Q9BUR4	-2.65405178070068	-0.338698267936705	-0.724782973527907	-1.311823204159735	-1.157743416726588	WRAP53	Telomerase Cajal body protein 1
Q66K74	0.508913815021514	0.6311516165733371	-0.885152131319047	-1.453609526157383	-1.308075904846192	MAP1S	Microtubule-associated protein 1S
Q6DD87	1.451483085751538	1.261141136288648	0.701504722237587	-0.9216725081205319	0.08684410154819498	ZNF787	Zinc finger protein 787
P49792	1.0367082655429831	0.8913031220436091	1.7993889749050131	2.8882991075515703	1.445353424176573	RANBP2	E3 SUMO-protein ligase RanBP2
Q16539	1.583961009979248	1.800707399845127	1.118622839450836	-0.09058654308319092	-0.19741827249527	MAPK14	Mitogen-activated protein kinase 14
O00401	-0.32299730181694	0.9192078709602329	-0.97030571103096	-2.023940980434417	-1.111908614635467	WASL	Neural Wiskott-Aldrich syndrome protein
P27361	-0.13866555690765303	0.41986116766929693	1.182673305273056	-1.4370255768299138	-1.062878638505935	MAPK3	Mitogen-activated protein kinase 3
P28482	0.230955362319946	0.395125597715378	1.051447600126265	-1.164751917123795	-1.152304321527481	MAPK1	Mitogen-activated protein kinase 1
P53365	1.8684538714587684	2.338276982307434	1.70470343530178	3.08707857131958	2.635787427425384	ARFIP2	Arfaptin-2
Q92538	0.6458497047424349	2.018386065959934	1.4840342551469838	1.8353925049305	2.273247957229618	GBF1	Golgi-specific brefeldin A-resistance guanine nucleotide exchange factor 1
Q12834	0.6251867413520861	-1.6538673043251042	-0.22677716612815801	-1.6199960112571739	-1.380064189434051	CDC20	Cell division cycle protein 20 homolog
Q5BJD5	-0.51137687265873	-1.879342630505559	1.309732481837271	0.537882432341576	-0.396315470337868	TMEM41B	Transmembrane protein 41B
Q8TEM1	-1.515083163976672	-0.10177642107009902	0.624484896659851	1.146860986948014	0.8228898942470549	NUP210	Nuclear pore membrane glycoprotein 210
Q96IG2	-2.17919135093689	-0.18929906841367505	0.156976848840713	0.9131931066513099	0.19806089997291498	FBXL20	F-box/LRR-repeat protein 20
Q15393	-2.267628669738772	-0.635490849614143	0.295975506305695	-0.161240875720977	0.48094117641448997	SF3B3	Splicing factor 3B subunit 3
Q9BXB4	2.047771155834196	0.015418589115143044	1.646557092666626	1.630664587020874	0.30683004856109597	OSBPL11	Oxysterol-binding protein-related protein 11
Q9Y2Z0	0.14418584108352595	0.34344899654388295	2.32752978801727	2.23221337795257	1.517803460359573	SUGT1	Protein SGT1 homolog
Q9Y2W1;Q9NYF8	0.889565765857697	-0.555438876152039	0.7707414925098419	1.542059600353245	-0.808737814426425	THRAP3;BCLAF1	Thyroid hormone receptor-associated protein 3;Bcl-2-associated transcription factor 1
Q6ICG6	0.45329600572585904	0.463273644447326	1.696769893169402	2.30701911449432	1.262896627187728	KIAA0930	Uncharacterized protein KIAA0930
Q13153	0.900883331894871	0.461581230163571	2.19239056110382	1.816213905811306	1.237607926130291	PAK1	Serine/threonine-protein kinase PAK 1
Q5HYJ3	0.771025329828261	0.459392696619034	-0.013557434082030972	-1.078536480665207	-2.406398624181749	FAM76B	Protein FAM76B
P49321	1.555258058011532	-0.2504445388913159	-0.6700055971741679	-0.7421909943222998	-0.13226259872317309	NASP	Nuclear autoantigenic sperm protein
Q9BTE3	0.8853071033954589	-1.311054438352581	0.7311975061893461	0.14697036147117604	-1.444787114858631	MCMBP	Mini-chromosome maintenance complex-binding protein
O15400	0.6827169656753551	1.2479086667299277	1.467955738306046	2.52061426639557	1.7680411338806161	STX7	Syntaxin-7
Q96S55	0.5845798254013059	1.2230143547058079	-0.1742954775691032	-1.112821757793426	-1.216726839542389	WRNIP1	ATPase WRNIP1
Q9Y2W1	1.46378156542778	-1.46639361977577	0.2542378380894662	0.7609745562076571	0.353360757231712	THRAP3	Thyroid hormone receptor-associated protein 3
Q8IX01	0.5931158671155573	1.0790777215734113	-1.3426219215616588	-0.7231279006227848	0.15400117728859228	SUGP2	SURP and G-patch domain-containing protein 2
Q8IV63	-2.010881602764134	-1.036215618252754	-0.18197852373123202	-0.353617280721664	-0.399636805057526	VRK3	Inactive serine/threonine-protein kinase VRK3
Q9NRL2	-2.238326787948607	-0.5499125607311721	-0.329720810055732	0.314564764499665	0.40189588069915805	BAZ1A	Bromodomain adjacent to zinc finger domain protein 1A
O75400	0.07709825038910001	2.20772397518158	0.38855987787246304	2.599609375	1.3608661293983422	PRPF40A	Pre-mRNA-processing factor 40 homolog A
P35658	2.349950492382045	1.6114550828933711	0.353186994791031	0.06808245182037298	0.528543263673782	NUP214	Nuclear pore complex protein Nup214
P46013	-1.851882457733152	-3.032894551753995	-2.472415983676908	-2.013517677783963	-2.645806849002835	MKI67	Proliferation marker protein Ki-67
P57678	0.833460032939912	1.2745372280478489	1.817659080028536	2.043425917625429	1.4597528874874128	GEMIN4	Gem-associated protein 4
Q9BYG3	1.8886530399322519	-0.07822790741920399	0.706340610980988	0.523152500391007	-0.8463175296783481	NIFK	MKI67 FHA domain-interacting nucleolar phosphoprotein
Q13098	1.776126399636265	-0.280483558773995	-0.175941392779351	-1.236334666609765	0.665053978562355	GPS1	COP9 signalosome complex subunit 1
P52732	0.6928050220012669	0.20342224836349498	0.61559122800827	2.2760408520698583	2.2648214697837883	KIF11	Kinesin-like protein KIF11
Q9UPT8	0.127082921564579	-2.0502251386642496	0.8549188971519474	0.5317994058132174	0.7167477011680604	ZC3H4	Zinc finger CCCH domain-containing protein 4
Q8N357	2.634609937667851	-0.19250845909118897	0.564923465251923	0.8381560370326042	1.325122326612472	SLC35F6	Solute carrier family 35 member F6
O76021	0.8353483069222422	-2.0181533109862366	0.6273991453927013	-0.5577626239974048	0.0644180465023965	RSL1D1	Ribosomal L1 domain-containing protein 1
O15530	0.19114755280315895	2.1410667449235947	-0.26380686461925495	0.09937720745801949	-1.012075826525685	PDPK1	3-phosphoinositide-dependent protein kinase 1
O95602	-0.804193556308751	0.038158059120178	1.300622463226318	2.2120246291160592	1.24839037656784	POLR1A	DNA-directed RNA polymerase I subunit RPA1
Q12888	-0.19646263122558605	1.543177604675293	0.25143387913703896	1.002372413873673	1.61578780412674	TP53BP1	TP53-binding protein 1
Q9HDC5	-1.2383008562028437	-0.6641529761254786	0.4743752516806123	0.8468258418142793	0.4864129461348053	JPH1	Junctophilin-1
P35269	2.114225864410404	1.6425012350082442	0.131292402744293	-0.10564661026000999	-0.05079483985900901	GTF2F1	General transcription factor IIF subunit 1
O15014	-0.11528757214546198	0.796555936336514	-1.28442519903183	-1.976661980152126	-0.10684403777122498	ZNF609	Zinc finger protein 609
Q86VM9	-1.073456719517707	1.047943577170373	-0.983410194516182	0.764563903212548	-0.10981189459562268	ZC3H18	Zinc finger CCCH domain-containing protein 18
Q9C0C2	0.6277664899826061	2.093264281749727	0.8046402335166951	1.8617486357688922	1.6502941846847552	TNKS1BP1	182 kDa tankyrase-1-binding protein
P17096	1.878306388854977	2.205351352691647	0.472871877253056	-0.6813789606094329	0.14285752177238498	HMGA1	High mobility group protein HMG-I/HMG-Y
Q9UNF1	2.7319222688674882	-0.16020548343658203	0.8583943247795105	1.785168170928955	0.48895132541656494	MAGED2	Melanoma-associated antigen D2
O60293	-0.08163130283355802	0.88183581829071	-1.599651873111725	-1.234750926494599	-1.92614936828613	ZFC3H1	Zinc finger C3H1 domain-containing protein
P23396	1.972910061478617	1.333878189325335	2.088998675346377	3.38890445232392	1.6252127885818501	RPS3	40S ribosomal protein S3
P46821	1.548552215099334	0.22348725795745805	1.2203853130340572	2.2784339189529392	0.7964894771575921	MAP1B	Microtubule-associated protein 1B
Q9UQ35	2.5013409852981527	1.040956065058708	0.777345307171345	0.9702316299080848	-0.21743893623351707	SRRM2	Serine/arginine repetitive matrix protein 2
P06400	0.9747795164585131	-0.9877597391605379	-0.25443837046623197	-1.777521342039107	-1.022913843393326	RB1	Retinoblastoma-associated protein
Q8N3U4	-0.1712617948651312	0.63845294713974	-0.67042601108551	0.596728205680847	-1.706416487693787	STAG2	Cohesin subunit SA-2
P16402	0.487690269947052	0.58324193954468	-1.0582913160324101	-1.65556812286377	-1.244940876960755	H1-3	Histone H1.3
Q8N8S7	-0.31826657056808794	-2.206815958023075	-0.8251532316207919	-2.11750149726868	-2.069559454917911	ENAH	Protein enabled homolog
P36507	1.390618920326233	1.507382929325104	0.19017380475997997	-0.6015416979789691	-0.07664585113525402	MAP2K2	Dual specificity mitogen-activated protein kinase kinase 2
Q7L2J0	-2.272835761308666	-0.4037013202905652	0.05699113011360196	-0.160998493432998	-0.03653553128242498	MEPCE	7SK snRNA methylphosphate capping enzyme
P10636	-1.2393593769520537	1.4564795512706064	-0.18041890673339367	0.7206160444766283	-0.41814133338630166	MAPT	Microtubule-associated protein tau
Q6P0N0	-1.1637560762465036	0.6393048726022243	0.4529627524316314	0.6171948276460174	0.10899042710661941	MIS18BP1	Mis18-binding protein 1
Q9Y5M8	2.114037156105042	0.516706362366676	0.306860029697418	1.143384128808975	0.330720484256744	SRPRB	Signal recognition particle receptor subunit beta
Q02952	-2.129676759243011	-1.32167375087738	0.084361791610718	0.930685937404629	-0.581175655126571	AKAP12	A-kinase anchor protein 12
P55265	0.8190063405781983	2.865799784660342	0.422081798315048	0.7518593966960906	0.6391377747058871	ADAR	Double-stranded RNA-specific adenosine deaminase
Q9UKA4	-2.061414021067318	0.6179930390790109	0.7045647324994209	0.2655008258298039	0.3721247436478729	AKAP11	A-kinase anchor protein 11
Q03252	-0.48949998617171897	1.5035912990570068	0.050964236259461004	1.501191198825836	0.6718595027923585	LMNB2	Lamin-B2
Q4G0J3	1.470047473907471	1.044611930847168	-1.2760640978813211	0.7986696660518651	0.649468734860421	LARP7	La-related protein 7
Q9UJZ1	1.9090813398361188	2.468391239643095	1.6509569790214282	2.83637928962707	0.9040995836257919	STOML2	Stomatin-like protein 2, mitochondrial
O75475	-0.42236340045929	-2.207948923110964	0.10179919004440297	0.142730832099914	-0.8388829231262209	PSIP1	PC4 and SFRS1-interacting protein
O15085	-1.6545430794358222	-0.2746571078896522	0.2829535380005838	0.6345850452780728	1.0308462604880337	ARHGEF11	Rho guanine nucleotide exchange factor 11
Q7Z4H7	-0.521657139062881	0.38836777210235107	-1.562031686306	-2.3128865957260087	-1.042580395936966	HAUS6	HAUS augmin-like complex subunit 6
Q9Y3D3	-0.398243129253385	2.207833588123325	0.5488452315330501	2.046803057193755	0.849654033780098	MRPS16	28S ribosomal protein S16, mitochondrial
Q8WYP5	-1.0957347303628937	-2.5564236640930202	-0.589761376380922	-1.0231210924685017	-1.476269602775575	AHCTF1	Protein ELYS
Q9UJX2	0.9565889574587346	-0.2040798664093041	1.9201288223266562	2.146170854568486	0.789021328091622	CDC23	Cell division cycle protein 23 homolog
P49321	-2.550887107849126	0.38979184627533403	-0.594449788331986	-1.485659956932068	-1.044772982597351	NASP	Nuclear autoantigenic sperm protein
P46013	-1.850196421146391	-1.3204220943152887	-1.2526137325912696	-1.230763062834738	-2.145271420478819	MKI67	Proliferation marker protein Ki-67
Q00610	-1.380154848098752	-1.476749360561368	-0.367717742919919	-0.9766632169485059	-1.597664862871167	CLTC	Clathrin heavy chain 1
Q3KQU3	2.1161266565322903	2.0520125627517682	0.928673326969145	1.250118181109427	-0.21709084510803	MAP7D1	MAP7 domain-containing protein 1
P49792	-1.620603382587436	-1.7332139611244162	0.23439669609069896	0.42997008562087996	-0.918420761823654	RANBP2	E3 SUMO-protein ligase RanBP2
O15027	2.468100428581235	0.607303828001023	0.7704283744096759	0.9734978340566162	0.11466932296752996	SEC16A	Protein transport protein Sec16A
Q8N3X1	1.162939876317978	1.667638748884203	-0.891260176897047	-0.17537042498588595	0.399912588298321	FNBP4	Formin-binding protein 4
Q9UEW8	-0.928496405482288	0.9611151963472361	0.23842322104610478	1.056065574288368	0.075137838721275	STK39	STE20/SPS1-related proline-alanine-rich protein kinase
Q9P0K7	1.057998016476631	0.983686402440071	0.912660256028175	-1.2073593586683251	-1.2275162190198852	RAI14	Ankycorbin
Q8NG27	-1.1245128959417312	-0.921977847814557	-1.543206617236134	-3.0274897813797	-2.061717092990872	PJA1	E3 ubiquitin-protein ligase Praja-1
P12270	0.27375391125679094	0.749339193105698	0.654540270566941	-1.748656541109086	-1.0123976767063139	TPR	Nucleoprotein TPR
Q29RF7	0.8107745125889779	0.5979497507214548	0.4295854046940799	-1.2502326890826192	-1.158523432910439	PDS5A	Sister chromatid cohesion protein PDS5 homolog A
P19338	0.559287324547767	-0.946519657969479	0.931088104844093	0.1345247887074943	0.08815521001815751	NCL	Nucleolin
O43765	2.260564446449279	1.542625546455383	0.006014347076416016	0.12271344661712602	0.06295859813690108	SGTA	Small glutamine-rich tetratricopeptide repeat-containing protein alpha
Q8N1G0	-0.253449738025665	1.9959475994110132	0.06618040800094604	0.24627673625946103	0.09901654720306402	ZNF687	Zinc finger protein 687
P06748	1.145342871546747	-1.630382969975473	0.710118219256401	-0.384411156177521	-0.40690413117408797	NPM1	Nucleophosmin
Q9UQB8	1.874260574579235	0.555199548602104	0.17159885168075603	-0.11768668889999401	-0.935508221387865	BAIAP2	Brain-specific angiogenesis inhibitor 1-associated protein 2
Q8N3X1	0.133605867624282	0.618201881647112	-0.77332803606987	-1.7392345368862179	-1.054828375577927	FNBP4	Formin-binding protein 4
Q7KZ85	-0.311706870794297	-0.396373838186264	0.49741415679454803	2.2673009932041213	-0.132173329591752	SUPT6H	Transcription elongation factor SPT6
Q6IQ49	1.709812581539155	1.326495230197906	1.823291003704075	-0.756083309650425	0.526887789368629	SDE2	Replication stress response regulator SDE2
Q13501	2.048353135585786	1.4083115458488469	0.05408072471618697	0.05528038740158103	0.29331076145172197	SQSTM1	Sequestosome-1
Q92610	-1.8251482918858566	0.2892461940646174	0.49874167889356635	0.5649095699191093	0.4049137458205224	ZNF592	Zinc finger protein 592
P62316	1.21953028440475	1.6178587563335851	1.4837455004453615	2.71632277965545	2.284845292568202	SNRPD2	Small nuclear ribonucleoprotein Sm D2
Q75MW2	2.58259725570678	1.972622394561764	0.47146719694137296	1.3458647727966278	1.201234746724364	ZNF767P	Protein ZNF767
Q99460	-0.02395474910735995	0.32639437913895	1.8194646835327188	2.44788563251496	1.471397221088413	PSMD1	26S proteasome non-ATPase regulatory subunit 1
P48634	2.260753780603407	0.49679882079362897	0.001047432422637995	-0.515654116868972	-0.11764332652091902	PRRC2A	Protein PRRC2A
Q02952	2.5649425387382507	0.602087866514921	-0.049522638320923074	0.36303684115409796	0.033186137676239014	AKAP12	A-kinase anchor protein 12
Q92667	-0.9918523430824269	-0.540026128292084	0.6360824108123779	1.930630862712863	0.38445419073104903	AKAP1	A-kinase anchor protein 1, mitochondrial
O75533	1.1088727563619662	1.4344940036535263	-0.3895020037889478	-0.7542770653963088	-0.6819268018007278	SF3B1	Splicing factor 3B subunit 1
Q8NFH5	0.2875894121825691	-0.8985091038048268	0.4649562053382401	1.609004836529492	-0.4308245070278649	NUP35	Nucleoporin NUP35
Q03164	-0.2288814783096339	2.218710064887996	0.499650835990906	1.8863303661346462	0.935206562280655	KMT2A	Histone-lysine N-methyltransferase 2A
Q13769	-1.200287252664566	-0.21179813146591198	-0.707706466317177	-2.380031704902645	-0.299429535865784	THOC5	THO complex subunit 5 homolog
P27816	1.959000945091245	0.855432331562042	0.07940833270549799	-0.622323274612427	-0.5985535383224481	MAP4	Microtubule-associated protein 4
Q9UMN6	0.8373144567012739	2.179814517498012	0.9916804134845689	1.683211654424663	1.56805899739265	KMT2B	Histone-lysine N-methyltransferase 2B
Q8NDX5	-1.2389958053827241	0.31148827075958985	-1.70150244235992	-1.725079655647273	-2.14909744262695	PHC3	Polyhomeotic-like protein 3
P46821	1.92501452565193	0.24375224113464	1.877019852399824	2.83088481426239	1.822509229183195	MAP1B	Microtubule-associated protein 1B
O96028	1.501477003097532	1.6178512573242219	-0.5143210291862481	-0.15485721826553306	-0.22997236251831005	NSD2	Histone-lysine N-methyltransferase NSD2
P49006	2.24583315849305	2.13162660598755	1.277444466948513	1.278288170695309	0.13456284999847812	MARCKSL1	MARCKS-related protein
Q9Y6A5	1.236540153622627	1.0928763821721075	1.1504663191735742	2.1978094577789298	1.475542545318603	TACC3	Transforming acidic coiled-coil-containing protein 3
Q96PY6	0.8290465846657754	0.33009535074234	1.504131376743317	2.315980494022373	1.024430893361569	NEK1	Serine/threonine-protein kinase Nek1
O00512	1.5263454373925915	0.5909894164651636	-0.36098688282072544	-0.8617371264845134	-0.6709518972784284	BCL9	B-cell CLL/lymphoma 9 protein
P35658	-0.06845873594284091	-0.14316672086715698	-1.2179602980613708	-1.483599066734314	-1.360504627227783	NUP214	Nuclear pore complex protein Nup214
Q8NF91	-2.46935111284256	0.057500660419465	-0.5300864726305	-1.276492416858673	-0.13472342491149902	SYNE1	Nesprin-1
O75822	2.354111373424534	1.206810414791112	1.684147581458096	2.52383840084076	0.673613548278813	EIF3J	Eukaryotic translation initiation factor 3 subunit J
P78344	2.71670043468476	1.871428102254871	2.253736972808841	1.985729694366458	1.454004064202312	EIF4G2	Eukaryotic translation initiation factor 4 gamma 2
P46821	1.74248480796814	-0.19264996051788708	1.930081129074093	1.026063412427902	0.9636466056108477	MAP1B	Microtubule-associated protein 1B
P18858	1.328052133321758	-0.27466225624084983	1.280955672264096	1.631849050521847	1.294607117772099	LIG1	DNA ligase 1
Q8NDT2	-0.790616691112519	0.2004911564290521	-0.729647934436798	2.059819102287292	0.370466455817222	RBM15B	Putative RNA-binding protein 15B
Q3KQU3	2.720577061176304	1.92904976755381	2.340640723705296	2.540633201599125	1.593257933855061	MAP7D1	MAP7 domain-containing protein 1
O75113	1.029845416545864	0.21563866734504702	-0.391189366579055	-1.146217226982116	-1.376898825168606	N4BP1	NEDD4-binding protein 1
P06744	-0.17623680830001798	-0.539484083652496	-0.8937356248497963	-2.6121930480003392	-0.974512308835983	GPI	Glucose-6-phosphate isomerase
Q9UPW6	0.358339726924896	2.322357833385468	1.489584803581237	0.025143027305603027	1.59464955329895	SATB2	DNA-binding protein SATB2
Q8TF01	0.28842356801033003	0.6823043525218959	0.034156203269957996	-1.755661278963089	-1.688851982355119	PNISR	Arginine/serine-rich protein PNISR
Q96T37	-0.17860066890716997	1.8630804419517468	0.20073187351226396	2.6516517400741497	1.725614905357356	RBM15	RNA-binding protein 15
Q96B36	-0.2645269036293031	-0.5969477891922	-0.6088657975196841	-2.389115214347838	-1.929187297821045	AKT1S1	Proline-rich AKT1 substrate 1
Q14247	2.139083921909332	2.264479100704193	0.1560161113738998	2.083810806274414	2.058613657951355	CTTN	Src substrate cortactin
Q9H1E3	1.4546741247177148	0.9274629652500159	1.003946363925934	-0.48720723390579207	0.5335952714085582	NUCKS1	Nuclear ubiquitous casein and cyclin-dependent kinase substrate 1
P48634	2.9070699810981733	1.449844211339951	0.517112106084824	0.9575127502903344	0.4133660197258	PRRC2A	Protein PRRC2A
Q13769	-1.8475708365440389	0.3366898894310011	-1.4195699095726009	-1.567909836769104	-0.35115832090377797	THOC5	THO complex subunit 5 homolog
Q9UGU0	-1.867598563432695	0.03801363706588701	-0.573092758655548	-0.3408405091613533	0.322660118341446	TCF20	Transcription factor 20
Q9H4L7	2.816345393657688	2.515863180160526	1.4620594680309331	2.591303527355198	2.310336947441105	SMARCAD1	SWI/SNF-related matrix-associated actin-dependent regulator of chromatin subfamily A containing DEAD/H box 1
P42167	-1.0757537484169	-1.500899732112884	1.1412724852561982	-1.5387702584266658	-1.5414418578147888	TMPO	Lamina-associated polypeptide 2, isoforms beta/gamma
Q15021	-0.044780313968659	-2.59904968738556	-0.438398241996765	-1.152090907096863	0.026097893714904896	NCAPD2	Condensin complex subunit 1
Q9UN86	1.2288781404495248	1.6181805878877649	2.115887939929963	2.667296171188355	2.96058678627014	G3BP2	Ras GTPase-activating protein-binding protein 2
O00512	0.8481099307537119	0.443140953779221	-0.8323977589607241	-1.879982739686968	-0.975347429513931	BCL9	B-cell CLL/lymphoma 9 protein
Q8N8S7	-0.783449932932853	-2.688471794128419	-0.467521548271179	-0.9111994793638583	-0.521590262651443	ENAH	Protein enabled homolog
Q6PKG0	-1.896768510341639	-2.579566776752469	-0.395769506692886	-0.8615464232861992	-0.07782888412475508	LARP1	La-related protein 1
Q99700	2.247567772865294	0.867156818509102	0.46306297183036793	0.024813532829285	1.452454388141632	ATXN2	Ataxin-2
P16402	-0.2001538872718811	-0.17919987440109209	-0.7367850393056866	-2.009771108627317	-1.686374187469482	H1-3	Histone H1.3
Q15648	-1.724874109029767	1.032219797372813	0.589963227510452	0.29508623480796803	-0.785745710134506	MED1	Mediator of RNA polymerase II transcription subunit 1
P12277	2.067821502685551	2.127939224243161	-0.18649959564208907	0.8061506226658824	0.7757408022880558	CKB	Creatine kinase B-type
P27816	-2.036404550075527	-1.576781570911407	0.335214495658874	0.41748553514480596	0.14613735675811795	MAP4	Microtubule-associated protein 4
O60841	1.821564912796022	0.22987210750579906	1.344715297222138	0.38334217667579706	-0.817472577095028	EIF5B	Eukaryotic translation initiation factor 5B
P42167;P42166	-1.603445589542388	-2.40968728065491	-0.7923805564641941	0.06854307651519997	-1.211592391133307	TMPO;TMPO	Lamina-associated polypeptide 2, isoforms beta/gamma;Lamina-associated polypeptide 2, isoform alpha
Q63HQ0	1.7448320314288102	-0.17421448975801468	-0.1368562504649162	-1.1158561781048797	-0.8833712413907048	AP1AR	AP-1 complex-associated regulatory protein
Q7Z7K6	0.14128863811492898	0.606695204973221	1.241659820079804	2.590111434459687	0.5595740079879761	CENPV	Centromere protein V
Q12905	2.079560168087483	-0.138629771769046	-1.0017002746462769	0.036270856857300096	-0.48485856503248204	ILF2	Interleukin enhancer-binding factor 2
Q9HCM7	-1.138954281806945	-0.137043416500091	-0.36799269914627	-2.132032096385954	-0.7616113275289531	FBRSL1	Fibrosin-1-like protein
Q8IZL8	-0.50891125202179	-0.658296108245845	1.382911384105682	1.825546145439145	1.060328602790833	PELP1	Proline-, glutamic acid- and leucine-rich protein 1
P45974	1.1850923597812701	1.012461692094807	2.288053989410405	2.97357058525086	0.9903514385223431	USP5	Ubiquitin carboxyl-terminal hydrolase 5
Q8WYP5	-1.8601065874099731	-2.045434534549716	-0.499367415904999	0.43970185518264393	-1.187414973974228	AHCTF1	Protein ELYS
O60271	1.9245993271470023	2.029051639139648	2.412960380315776	3.04108989238739	2.044584073126311	SPAG9	C-Jun-amino-terminal kinase-interacting protein 4
Q9H5V7	-0.34825694561004694	1.954303026199343	0.8046009726822377	1.544219017028809	0.40301105380058305	IKZF5	Zinc finger protein Pegasus
P18887	0.12163394689559903	0.247458755970001	-0.769917115569115	-1.66145205497742	-1.1766670942306519	XRCC1	DNA repair protein XRCC1
O95232	-0.5294905304908761	-0.9971159100532541	-1.4196045547723781	-1.8153986930847181	-2.18557506799698	LUC7L3	Luc7-like protein 3
Q6NZY4	0.9118702411651616	0.31810730695724454	-1.6634876728057884	-0.5756468176841734	-0.2239057570695874	ZCCHC8	Zinc finger CCHC domain-containing protein 8
Q96GA3	0.767022103071216	-1.0965602099895468	0.500961810350418	-2.204018265008924	-0.742528796195984	LTV1	Protein LTV1 homolog
Q9Y3L3	-0.8493391573429129	-0.39256817102432484	-1.445411562919619	-2.75991821289063	-0.7926544845104239	SH3BP1	SH3 domain-binding protein 1
Q86YS7	2.001577019691462	1.999125003814692	0.15382319688796997	-0.23967772722244307	0.1414215862751	C2CD5	C2 domain-containing protein 5
Q9Y520	2.4969973564148	1.2574493810534526	2.5616393089294496	1.8596864938736009	0.8735180497169539	PRRC2C	Protein PRRC2C
Q13263	1.9907277375459669	1.8775680288672438	2.52242487668991	2.439867079257965	1.7737136250361796	TRIM28	Transcription intermediary factor 1-beta
Q8IX15	0.19500505924224878	0.5739767551422118	-1.1386855840682961	1.2041889429092438	-0.9782509803771972	HOMEZ	Homeobox and leucine zipper protein Homez
P46821	2.053307861089705	1.155107378959654	2.3267020583152753	2.75783550739288	1.5484141055494531	MAP1B	Microtubule-associated protein 1B
Q15233	1.665354639291761	-0.672041147947309	0.393766358494759	0.045461505651474	0.5041880458593371	NONO	Non-POU domain-containing octamer-binding protein
O60749	0.193184435367581	2.2795448303222603	1.588688880205152	1.478901147842404	1.496434956789014	SNX2	Sorting nexin-2
Q99459	-1.524169027805325	-2.9475777149200404	-2.81953036785125	-1.673584088683125	-2.3845607638359043	CDC5L	Cell division cycle 5-like protein
O75167	1.159423023462295	0.06493304669857	-0.9559560120105781	-0.181865125894547	1.313401550054552	PHACTR2	Phosphatase and actin regulator 2
Q9UQ35	-0.32048344612121205	-1.361047655344006	-0.274647295475003	-2.69398474693298	-1.77449285984039	SRRM2	Serine/arginine repetitive matrix protein 2
Q3YEC7	-1.9290096573531632	-0.3625457994639871	0.1195523031055929	0.48245819285511987	1.0971126742660968	RABL6	Rab-like protein 6
O43663	0.843717545270918	0.16529974341392595	-0.231465145945549	-1.282020181417465	-1.861006885766982	PRC1	Protein regulator of cytokinesis 1
P55011	1.0415692329406712	1.5654288865625834	2.206516563892362	3.2177789211273202	1.480972178280351	SLC12A2	Solute carrier family 12 member 2
O96028	-0.09739303588867204	0.4217586517333949	0.31610774993896396	-1.688277959823605	-1.814781546592715	NSD2	Histone-lysine N-methyltransferase NSD2
Q9Y606	2.260634839534762	2.117370307445529	0.896213889122012	2.5841600894928	1.776424974203113	PUS1	tRNA pseudouridine synthase A
Q8N6L1	1.010425746440888	0.45314785838127203	0.69691501557827	2.402459979057312	0.397718727588654	KRTCAP2	Keratinocyte-associated protein 2
P42167;P42166	-1.0101913288235667	-0.7383973672986035	0.1413294896483424	1.6018978878855665	-0.1188559532165528	TMPO;TMPO	Lamina-associated polypeptide 2, isoforms beta/gamma;Lamina-associated polypeptide 2, isoform alpha
O15439	-2.440723478794102	-0.860932260751725	-0.21101117134094305	0.287317216396331	-0.9224078208208091	ABCC4	Multidrug resistance-associated protein 4
O14686	1.3478996679186817	0.14778857678174961	-1.2906342819333085	-0.6184462383389474	-0.5909984186291695	KMT2D	Histone-lysine N-methyltransferase 2D
Q13610	-0.21757110953331	-2.068217396736144	-1.1536703705787659	0.639282941818236	0.12704056501388605	PWP1	Periodic tryptophan protein 1 homolog
Q9UKA4	2.59583103656768	1.395606517791745	1.9032716453075378	2.00271379947662	1.4467885158956018	AKAP11	A-kinase anchor protein 11
Q5VT52	0.9732877612113979	-0.975797235965729	-0.736415565013886	-1.642408192157742	-1.390820860862732	RPRD2	Regulation of nuclear pre-mRNA domain-containing protein 2
Q9HB90	2.2811518907546997	1.1130475718528072	1.342397987842564	1.8670815825462381	0.21806406974792902	RRAGC	Ras-related GTP-binding protein C
Q9H8Y8	1.394817627966405	-0.2857143506407739	1.063990987837315	-1.541549168527125	-0.2420953437685969	GORASP2	Golgi reassembly-stacking protein 2
Q9Y3Q8	0.9106168504804368	0.9573018904775379	-1.0568334702402362	-1.7823379877954761	0.4019741471856829	TSC22D4	TSC22 domain family protein 4
O95251	0.6827648580074309	0.926107913255692	0.254947975277901	-0.23486796021461498	-1.680984705686568	KAT7	Histone acetyltransferase KAT7
Q14676	-0.7911349097266792	-0.550325810909271	0.06784945726394698	-0.281924843788147	-2.577571868896489	MDC1	Mediator of DNA damage checkpoint protein 1
Q13459	1.7359574735164611	1.599546402692791	-0.5317462980747221	-0.28886744379997203	-0.33115532994270297	MYO9B	Unconventional myosin-IXb
Q9NPF5	0.09023490548133903	0.413887456059456	-0.8707841634750331	2.155212521553037	0.09196084737777802	DMAP1	DNA methyltransferase 1-associated protein 1
Q6PD62	0.913204044103622	2.8065770864486703	0.355249047279357	2.34149789810181	1.2899275384843343	CTR9	RNA polymerase-associated protein CTR9 homolog
O75533	-0.64013610035181	0.439741373062131	-1.256715357303619	-1.1920470297336578	-2.286225795745849	SF3B1	Splicing factor 3B subunit 1
O75367	1.3509833924472316	1.1030378341674791	1.5699028372764572	2.91415750980377	0.9914126992225631	MACROH2A1	Core histone macro-H2A.1
Q9NYV4	0.1425060927867886	-0.8679867088794729	1.7107255160808572	0.564210832118988	0.399470165371894	CDK12	Cyclin-dependent kinase 12
Q96MW1	1.7172269225120589	-0.792566806077957	-0.739503085613251	-1.525482833385471	-0.6827488541603091	CCDC43	Coiled-coil domain-containing protein 43
P20042	2.609686732292178	0.694760121405124	0.14905780553817694	0.550471514463424	0.7770846225321288	EIF2S2	Eukaryotic translation initiation factor 2 subunit 2
Q15527	2.64114212989808	1.7739772200584452	1.3187742047011894	0.43850159645081	1.3581920715514613	SURF2	Surfeit locus protein 2
Q16643	0.9257958233356509	0.14478936791419994	-0.9123309552669521	-1.820455640554429	-0.963093906641006	DBN1	Drebrin
Q9NYF8	-1.806000351905822	-0.669604510068893	0.229471474885941	1.117693543434148	0.502563536167145	BCLAF1	Bcl-2-associated transcription factor 1
Q9H0W8	1.8078470230102521	1.0810858905315381	1.9177880287170401	2.96591687202453	0.3136217594146702	SMG9	Protein SMG9
Q9UJX2	0.44308370351791404	0.00432819128036499	1.323932975530624	1.894862830638885	1.486939251422882	CDC23	Cell division cycle protein 23 homolog
P51956	-0.5449551641941031	-2.026191592216488	-1.589303851127621	-2.05799996852874	-0.48838514089584006	NEK3	Serine/threonine-protein kinase Nek3
Q6PKG0	-0.088144376873971	0.913724273443226	0.637905925512313	-1.420080691576004	-1.362939983606344	LARP1	La-related protein 1
Q9UQ80	2.583898425102237	0.942818611860275	-0.002336859703063965	0.05657815933227506	0.01066905260086004	PA2G4	Proliferation-associated protein 2G4
Q96D46	1.71630248427391	1.275040298700333	-0.165341407060623	-0.75324526429176	-0.270421594381332	NMD3	60S ribosomal export protein NMD3
O75145	-2.231171160936352	0.617100328207016	-0.030420541763304998	-0.28690461628138986	0.420286864042282	PPFIA3	Liprin-alpha-3
Q13615	1.2443072497844692	-1.260409861803051	0.8416668474674219	-0.517038077116013	0.709158509969711	MTMR3	Myotubularin-related protein 3
Q14676	1.2637250572442988	2.9043298959732002	0.8308441638946519	2.76298022270202	0.8713460564613329	MDC1	Mediator of DNA damage checkpoint protein 1
P46821	2.094153016805648	1.12425798177719	2.385578572750091	2.9594800472259504	1.18610593676567	MAP1B	Microtubule-associated protein 1B
P49792	-1.3503532968461474	0.8683512248098846	-0.4887227974832054	0.8512868322432046	-0.7447287999093534	RANBP2	E3 SUMO-protein ligase RanBP2
Q8IYB3	0.46969687938690197	1.9453105330467229	0.3198778033256541	0.844098955392838	2.74544596672058	SRRM1	Serine/arginine repetitive matrix protein 1
P46821	1.5714695751667018	-0.040520787239080036	1.775376975536346	2.083641946315765	1.7142240405082698	MAP1B	Microtubule-associated protein 1B
Q14676	0.287686288356781	0.8024200685322284	1.579054415225983	2.44838488101959	1.005331665277481	MDC1	Mediator of DNA damage checkpoint protein 1
P48634	1.570593118667605	1.241389632225035	-0.393968880176544	-1.119107961654665	-0.022827297449110995	PRRC2A	Protein PRRC2A
P35222	1.289647996425632	-0.9111535549163821	-0.956037282943726	-1.157371878623963	0.014483571052550992	CTNNB1	Catenin beta-1
Q9Y2F5	-1.539684951305391	0.177217274904251	-0.874031722545624	0.663729727268219	0.39807897806167597	ICE1	Little elongation complex subunit 1
P48730	1.0021869130432604	0.5520825088024139	2.05463647842407	2.19146108627319	-0.04255723953247004	CSNK1D	Casein kinase I isoform delta
Q8NHM5	-1.491784751415252	-0.486514911055564	-0.3689991757273669	0.10524356365203902	0.8329533934593178	KDM2B	Lysine-specific demethylase 2B
Q14687	0.18247819691896502	1.0409210324287421	0.15049710869789204	-1.218123078346254	1.399705171585086	GSE1	Genetic suppressor element 1
Q9P0L2	0.30187529325484785	-1.16600877046585	-0.5661985874176021	-1.848653495311732	-1.487882316112518	MARK1	Serine/threonine-protein kinase MARK1
Q9NTI5	-1.768471986055377	-1.600082427263257	0.44845679402351396	0.456115990877152	0.303999155759811	PDS5B	Sister chromatid cohesion protein PDS5 homolog B
Q53EL6	-0.265839770436287	1.0594168603420222	-1.168458253145218	-1.7491402924060782	-0.691005557775498	PDCD4	Programmed cell death protein 4
Q8WWH5	1.3626969754695906	0.9478603899478921	2.267714142799379	2.6559220552444502	1.797514468431474	TRUB1	Probable tRNA pseudouridine synthase 1
P43307	2.228986024856563	-0.21126013994216908	0.18884338438510898	0.4730996787548068	-0.10973793268203702	SSR1	Translocon-associated protein subunit alpha
P49790	-1.6745425164699541	0.7327845096588139	0.664257764816284	1.23061403632164	0.179337359964848	NUP153	Nuclear pore complex protein Nup153
Q02952	2.014470219612126	1.855309069156652	1.3877305388450671	1.5494984984397941	0.31672465801239513	AKAP12	A-kinase anchor protein 12
P53814	1.720678448677062	1.037252426147461	0.15046736598014793	1.047799617052078	-0.3113520741462711	SMTN	Smoothelin
Q9BQ67	2.119755208492282	0.42681396007538197	2.63695573806763	1.9113920331001308	0.690457344055179	GRWD1	Glutamate-rich WD repeat-containing protein 1
P43487	1.4993484616279589	-1.202398240566251	0.12402734905481351	0.861338198184967	-0.14327082037925698	RANBP1	Ran-specific GTPase-activating protein
Q14676	-0.19217574596404996	-0.46365165710449197	0.5000140578486024	2.496677756309506	0.834534168243408	MDC1	Mediator of DNA damage checkpoint protein 1
O43493	2.158671021461485	0.09255540370941107	0.16379183530807506	-0.09842431545257602	1.299209594726562	TGOLN2	Trans-Golgi network integral membrane protein 2
Q96KN1	-3.11664772033692	-2.631454050540928	-1.302391380071644	-2.181190371513371	-1.328317493200306	LRATD2	Protein LRATD2
Q00839	-1.438014805316928	-1.789594829082488	0.43511408567428606	0.619474470615387	0.430933892726899	HNRNPU	Heterogeneous nuclear ribonucleoprotein U
P35221	-0.10564151406288103	0.342643678188324	-1.312476634979248	-2.1329551935195923	0.036732435226440985	CTNNA1	Catenin alpha-1
Q9H6Z4	0.43962156772613503	-0.31132999062538097	-1.372104167938232	-2.115383386611935	-0.43774871528148596	RANBP3	Ran-binding protein 3
Q96SU4	0.7688611671328547	-0.15933758020401112	1.618407428264618	0.7945015132427218	2.5450624823570287	OSBPL9	Oxysterol-binding protein-related protein 9
Q6P1L5	-2.359498202800754	-0.49350965023040805	0.039634168148040994	-0.40649402141571006	-0.40763020515441906	FAM117B	Protein FAM117B
Q13428	-0.376354694366455	-0.08079457283020003	1.276661694049835	1.6030611991882309	0.8283050954341891	TCOF1	Treacle protein
Q9BZL4	2.311762452125549	1.3690164685249329	0.22460719943046598	-0.07784038782119707	0.106536686420441	PPP1R12C	Protein phosphatase 1 regulatory subunit 12C
Q96RK0	1.718264549970626	1.7166117131710041	0.4519634842872611	2.004541039466857	1.4096185117959967	CIC	Protein capicua homolog
O15085	0.37202167510986595	-0.47375479340553306	-2.243590593338014	-2.0716559886932338	-0.7393898423761129	ARHGEF11	Rho guanine nucleotide exchange factor 11
Q8NEL9	2.4357015490531877	1.530443370342255	-0.050478875637054	0.66683116555214	-0.04109787940979004	DDHD1	Phospholipase DDHD1
Q96D71	2.660019040107723	1.243862122297287	0.05851072072982799	0.22057926654815696	0.41149577498436	REPS1	RalBP1-associated Eps domain-containing protein 1
Q70E73	1.9075002074241652	1.749660730361938	0.04559499025344804	1.554101586341858	-0.3902252316474949	RAPH1	Ras-associated and pleckstrin homology domains-containing protein 1
Q8WUI4	-2.3039218187332198	-1.7465236783027671	-0.4186437726020831	-1.774660170078279	-1.177612157538535	HDAC7	Histone deacetylase 7
Q16643	-0.09632235765457609	-2.14530634880066	-0.908777385950093	-2.44046545028687	-1.112919218838219	DBN1	Drebrin
Q6PJG2	-0.5937240123748819	-0.06718111038207997	1.748549699783328	1.995251178741458	1.191821873188019	MIDEAS	Mitotic deacetylase-associated SANT domain protein
Q9UKV3	1.756664067506792	-0.807761996984482	-0.39222471415996596	-0.80064794421196	-0.983492285013199	ACIN1	Apoptotic chromatin condensation inducer in the nucleus
Q5QJE6	1.139325588941573	-0.8140534460544591	0.153267443180084	-0.633465111255646	-1.285821467638017	DNTTIP2	Deoxynucleotidyltransferase terminal-interacting protein 2
Q86UE8	2.49235224723816	1.8631888031959538	1.202519088983536	1.8642292022705078	0.9057745337486269	TLK2	Serine/threonine-protein kinase tousled-like 2
Q9UQ88;P21127	1.34510427713394	2.36824011802673	-0.3507989645004299	1.320196092128752	1.814678966999053	CDK11A;CDK11B	Cyclin-dependent kinase 11A;Cyclin-dependent kinase 11B
Q92539	1.981505930423741	0.24150979594560315	-0.5360985398292539	0.25160097423940875	-0.352386832237244	LPIN2	Phosphatidate phosphatase LPIN2
Q9NYB0	2.0522352457046473	1.8638429343700371	0.579078674316402	2.217992961406704	1.1272579729557002	TERF2IP	Telomeric repeat-binding factor 2-interacting protein 1
Q9Y4J8	-0.09695541858673007	0.887707114219666	2.099360942840577	1.9728228449821479	2.2877535820007298	DTNA	Dystrobrevin alpha
Q8NDT2	-1.1881234943866759	-2.283881306648257	-1.1161359250545528	-2.050809979438785	-2.5753847360610997	RBM15B	Putative RNA-binding protein 15B
O43303	0.44099316000938504	1.060902386903762	-0.505528509616851	-1.113878339529037	-0.413103908300399	CCP110	Centriolar coiled-coil protein of 110 kDa
P08670	3.18626427650452	0.45702928304672497	0.6535237729549439	0.871541991829875	1.135652683675292	VIM	Vimentin
Q13330	-0.791118130087852	-0.20227780938148404	-1.210829734802246	-2.048892915248873	0.14941477775573797	MTA1	Metastasis-associated protein MTA1
Q8N6H7	0.9374861121177691	-1.421690106391907	-0.243184596300125	-1.143941938877106	-0.695485591888428	ARFGAP2	ADP-ribosylation factor GTPase-activating protein 2
Q5W0B1	2.161432504653927	2.37468266487121	0.9639933109283411	0.46690088510513006	1.815225243568417	OBI1	ORC ubiquitin ligase 1
Q8NEY8	-0.603498846292496	0.3641645535826685	-0.409225195646286	2.013694971799848	0.3823998719453814	PPHLN1	Periphilin-1
P24928	0.32374218106269903	0.463967889547348	-0.015140712261200007	-2.523645848035815	-0.5099004358053201	POLR2A	DNA-directed RNA polymerase II subunit RPB1
P46100	-2.61787074804306	-0.39982619881629905	-0.40464252233505205	-0.10684382915496804	-0.978424414992332	ATRX	Transcriptional regulator ATRX
Q9ULT8	-2.6897852420806903	-2.2641251087188703	-0.22852927446365312	-1.121875703334808	-0.9746724665164941	HECTD1	E3 ubiquitin-protein ligase HECTD1
Q9H6S0	-1.282612085342407	-1.715911105275154	-2.200442373752593	-2.147746741771697	-1.470291674137115	YTHDC2	3'-5' RNA helicase YTHDC2
P04637	-0.48810520768165505	0.080275237560273	0.721947669982911	1.982190817594531	0.562081828713417	TP53	Cellular tumor antigen p53
Q8IV63	-0.735942959785461	0.281840443611145	1.839840292930599	1.727355420589447	1.208634942770004	VRK3	Inactive serine/threonine-protein kinase VRK3
Q8IYB3	-0.7830878496170051	0.3946642950177189	1.084322154521942	1.07314646244049	0.907811641693115	SRRM1	Serine/arginine repetitive matrix protein 1
Q01484	2.04994630813598	1.230852857232092	0.039560258388516956	2.0664075613021797	0.578282713890073	ANK2	Ankyrin-2
Q6WKZ4	-1.145060118287798	0.04561669006943699	-0.7303259931504729	0.45672715082764614	0.4871403016150001	RAB11FIP1	Rab11 family-interacting protein 1
Q7Z6E9	-0.45159688591957103	-0.457914799451828	-1.486186146736145	-0.364335715770721	-2.498453319072726	RBBP6	E3 ubiquitin-protein ligase RBBP6
Q9NZJ4	0.13892269134520996	2.013560891151428	1.9700762629508968	1.766160160303115	1.672633469104766	SACS	Sacsin
Q96H79	1.763941228389744	0.07054471969605003	0.87030848860741	2.7416583299636903	1.682406097650532	ZC3HAV1L	Zinc finger CCCH-type antiviral protein 1-like
P17302	-0.901918560266498	0.696427762508392	1.146371752023697	1.659564346075062	-0.13647088408470098	GJA1	Gap junction alpha-1 protein
Q14676	-0.78710225224495	0.14135953783988997	0.870850950479508	1.6032385528087598	1.409036725759507	MDC1	Mediator of DNA damage checkpoint protein 1
Q9UK61	-1.5447273254394531	-0.895910024642944	0.36349952220916804	1.3969593048095672	0.344546139240265	TASOR	Protein TASOR
Q9UNF1	2.80719804763794	1.510232627391818	0.670842587947848	0.781540751457217	1.2616235874593287	MAGED2	Melanoma-associated antigen D2
P29558	1.813451537396762	0.14184441557154093	-1.1882167966105082	-0.3175578028894961	-1.074568501207978	RBMS1	RNA-binding motif, single-stranded-interacting protein 1
O00264	-0.715978860855098	0.9388082325458531	0.17262208461761508	2.092687368392942	1.400757610797882	PGRMC1	Membrane-associated progesterone receptor component 1
P23193	1.8019399121403663	-0.1566072776913643	-0.7457493469119076	-1.0932457968592637	-0.8615676686167717	TCEA1	Transcription elongation factor A protein 1
Q96DY7	-2.194188773632046	-1.026905298233032	-0.27728831768035894	-0.16472589969635	-0.1888007521629329	MTBP	Mdm2-binding protein
Q9Y4W2	-1.1516698598861699	-0.6934304237365729	-1.82307380437851	-0.8062284812331204	-0.9714220389723782	LAS1L	Ribosomal biogenesis protein LAS1L
P49916	1.016591995954513	-0.569901555776596	0.5360632836818701	-1.313472062349317	-1.396820694208147	LIG3	DNA ligase 3
P78527	2.610562324523927	1.3212766647338872	0.041985511779786044	-0.20513522624969394	0.517617151141167	PRKDC	DNA-dependent protein kinase catalytic subunit
P59923	-0.49991197884082794	-1.299611777067186	0.230549186468125	1.1315971910953542	-0.7761874496936789	ZNF445	Zinc finger protein 445
Q15361	-0.12699955701828003	1.726677060127259	0.18861663341522195	2.007861554622648	1.081694155931473	TTF1	Transcription termination factor 1
Q8IZP2	0.39017565548419997	-0.068706840276718	-0.5956410765647889	-0.31591314077377297	1.649758458137517	ST13P4	Putative protein FAM10A4
Q8N1G0	-0.46509330347180405	1.853824924677612	-0.35567908361554107	-0.3021573014557361	-0.2205276675522331	ZNF687	Zinc finger protein 687
Q09666	-1.4396716654300699	0.3163534328341488	0.652643710374833	1.151293724775315	1.68973955512047	AHNAK	Neuroblast differentiation-associated protein AHNAK
Q9H165	-2.26249444484711	-1.6833893656730692	-0.939065366983417	-1.206587329506878	-1.0114880129694976	BCL11A	B-cell lymphoma/leukemia 11A
Q53HL2	-1.468856323510413	0.8629264347255229	-0.11587411910295489	0.48312569782137876	-0.0978210158646107	CDCA8	Borealin
Q9UDY2	-1.2590775862336168	-0.2095103338360788	0.5454389080405232	0.8645119890570643	0.6107214316725732	TJP2	Tight junction protein ZO-2
Q5SYE7	-1.4718353748321529	0.3080891966819749	-1.8488546013832052	0.216214060783386	-1.399697482585907	NHSL1	NHS-like protein 1
P46087	0.522066861391068	0.9741823375225069	-0.9977146089077009	1.338062196969989	0.904707938432693	NOP2	Probable 28S rRNA (cytosine(4447)-C(5))-methyltransferase
Q9BXK5	0.682295143604277	0.7617118358612041	2.397441446781156	2.73619747161865	1.7608019113540632	BCL2L13	Bcl-2-like protein 13
O75475	-0.37251651287079013	1.367587924003602	0.776070594787599	1.659037172794343	1.902537286281587	PSIP1	PC4 and SFRS1-interacting protein
Q14157	-0.44721919298172197	-0.903620079159739	-0.892355397343638	-1.767974376678469	-2.023092925548556	UBAP2L	Ubiquitin-associated protein 2-like
Q15021	-1.176121830940247	-2.56967234611511	0.167302668094635	-0.254934310913086	-0.11847943067550704	NCAPD2	Condensin complex subunit 1
Q8N565	1.568069398403165	2.218801438808439	1.553442418575284	1.631714373826978	0.735318243503568	MREG	Melanoregulin
Q9P1Y5	0.7154729850590232	1.5609745271503892	0.01269279792904857	-1.4302535764873008	-0.7060066573321817	CAMSAP3	Calmodulin-regulated spectrin-associated protein 3
Q9ULH7	-1.997609794139863	-0.06841623783111994	-1.5597927570343029	-2.044146418571473	-1.324183821678163	MRTFB	Myocardin-related transcription factor B
Q96KQ7	-2.013160645961765	-2.60755813121796	-1.35671974718571	-1.753041908144954	-1.7111450731754339	EHMT2	Histone-lysine N-methyltransferase EHMT2
Q96N67	-1.5812671557068865	-0.2628672495484354	-0.2735925391316414	0.7540289387106895	1.2589844092726736	DOCK7	Dedicator of cytokinesis protein 7
Q6ZSR9	2.16892713308334	1.800140261650085	0.30777889490127597	0.9922936968505381	0.775102958083153
Q71F23	-0.680345952510833	-1.715582281351092	0.038791656494140986	0.9964645802974679	0.086447209119797	CENPU	Centromere protein U
P10644	1.947593808174138	1.783352613449101	0.506281912326817	2.29955637454987	-0.034015536308280137	PRKAR1A	cAMP-dependent protein kinase type I-alpha regulatory subunit
Q5JSH3	1.051660284399986	0.16887366771697998	1.4828821420669551	2.0202555060386658	0.8964023953303691	WDR44	WD repeat-containing protein 44
Q9NQS7	0.15166789293289196	1.359123796224594	1.625891745090485	2.807172417640685	0.31396353244781494	INCENP	Inner centromere protein
P06400	1.252745598554611	1.396314352750776	0.33104499243199853	-1.0398184359073641	0.4117560349404814	RB1	Retinoblastoma-associated protein
Q9H1E3	2.224015474319461	0.5495540648698808	-0.9440973997116089	-0.18074399232864397	0.5312926545739175	NUCKS1	Nuclear ubiquitous casein and cyclin-dependent kinase substrate 1
Q9NR30	-1.0853639245033289	0.10246056318283103	1.465232491493226	1.299399197101593	1.080001175403595	DDX21	Nucleolar RNA helicase 2
Q9H1A4	-0.9032552540302319	-0.23808518052101196	0.716795489192009	2.059279650449748	1.165230542421341	ANAPC1	Anaphase-promoting complex subunit 1
P13073	0.27163541316986095	0.950840920209885	0.31328946352004994	2.334861755371097	1.358907401561737	COX4I1	Cytochrome c oxidase subunit 4 isoform 1, mitochondrial
P52701	-0.569106936454773	1.0541228055954	-0.7644311785697929	-1.65254580974579	0.331600546836853	MSH6	DNA mismatch repair protein Msh6
P20700	0.7949598133563991	0.07102990150452015	2.1718470454216003	1.50439578294754	2.90028941631317	LMNB1	Lamin-B1
Q6ZRS2	2.007663249969478	1.1273740530014038	-0.1579900383949281	0.39720881730318097	-0.09068393707275402	SRCAP	Helicase SRCAP
A0MZ66	1.494701705873012	1.3190232813358311	2.168242633342743	3.0185847282409703	1.6237903144210577	SHTN1	Shootin-1
P51858	-0.639417439699173	-0.4359356369823213	0.09169748425483704	-2.099441558122634	-0.8705353438854211	HDGF	Hepatoma-derived growth factor
O60271	1.831945568323136	1.038888454437257	2.1526514887809762	2.228590905666352	1.330154910683633	SPAG9	C-Jun-amino-terminal kinase-interacting protein 4
Q5VZL5	-0.051569521427153986	-0.34982967376709007	0.12822192907333396	2.28232842683792	1.093544065952301	ZMYM4	Zinc finger MYM-type protein 4
Q8IU81	1.7679088562727021	-0.778336241841316	-0.2408208996057509	-1.3765795975923578	-0.0862608514726161	IRF2BP1	Interferon regulatory factor 2-binding protein 1
O75152	1.1488404050469432	2.57211387157441	1.005549028515819	2.25359892845154	0.49238342046738004	ZC3H11A	Zinc finger CCCH domain-containing protein 11A
Q9NU22	0.63346916437149	2.200809359550475	1.01697301864624	2.66543650627136	1.302217595279216	MDN1	Midasin
P61978	0.7337173819541891	-1.37016636133194	-0.9300358891487119	-0.017945230007170965	-1.205282151699066	HNRNPK	Heterogeneous nuclear ribonucleoprotein K
O43684	2.045159518718715	1.06787315011024	1.855667471885676	2.76652085781097	0.8167771697044321	BUB3	Mitotic checkpoint protein BUB3
Q14738	1.8810264170169866	0.32499825954437245	-0.6234951317310334	-0.4038328826427465	-0.6246899068355565	PPP2R5D	Serine/threonine-protein phosphatase 2A 56 kDa regulatory subunit delta isoform
O43150	-1.544430404901501	0.1721611022949301	-1.2261821329593623	-2.1962890625	-1.978197813034054	ASAP2	Arf-GAP with SH3 domain, ANK repeat and PH domain-containing protein 2
Q12888	-1.668197378516195	0.6957807689905171	0.651993647217751	0.8951614052057271	0.469911202788353	TP53BP1	TP53-binding protein 1
Q96K76	-1.652608871459961	-2.620461106300351	-1.109657391905785	0.383653759956359	-0.75081068277359	USP47	Ubiquitin carboxyl-terminal hydrolase 47
O94806	1.586545228958129	2.0499186515808097	0.157326221466064	2.34874415397644	0.4620465636253349	PRKD3	Serine/threonine-protein kinase D3
Q9UHB7	2.4396116733551	2.48327964544296	1.438671618700025	2.232513427734372	2.153676420450208	AFF4	AF4/FMR2 family member 4
O00418	2.338735938072205	1.6294531002640729	2.015237778425217	2.5976016521453857	1.011147856712342	EEF2K	Eukaryotic elongation factor 2 kinase
Q8WWQ0	-1.613579444587234	-0.083714880049228	-0.014602169394493006	1.078171797096729	0.594038166105747	PHIP	PH-interacting protein
Q9BPX5	-0.45672518014907804	-1.7247117161750771	0.036751091480254905	-1.5624070763587952	-0.769002363085747	ARPC5L	Actin-related protein 2/3 complex subunit 5-like protein
Q96L73	-0.895753517746926	0.5560783892869949	-0.348807469010353	1.299468383193014	0.437244072556496	NSD1	Histone-lysine N-methyltransferase, H3 lysine-36 specific
Q8IWI9	-1.591898113489151	-0.802619904279709	0.36683788895607006	0.193589210510254	0.020345240831374983	MGA	MAX gene-associated protein
Q15773	1.461176306009293	1.1420734822750092	-0.7774012982845271	-0.22623178362846397	0.611464202404022	MLF2	Myeloid leukemia factor 2
Q02952	-2.47968924045563	-2.56123089790345	-0.449709594249729	-1.152821086347107	-0.653918921947483	AKAP12	A-kinase anchor protein 12
Q02952	-0.8393633589148524	-1.4244304522871993	0.14110615104436858	0.8434307351708416	0.1906195953488346	AKAP12	A-kinase anchor protein 12
Q96Q05	0.799663543701169	0.698637425899502	1.9260544776916468	2.244019508361813	2.27630269527435	TRAPPC9	Trafficking protein particle complex subunit 9
Q9H1A4	1.382844530045987	-0.6717826500535009	-0.379338808357716	0.307759962975979	-1.6149099245667429	ANAPC1	Anaphase-promoting complex subunit 1
Q567U6	2.74135303497314	0.054226994514469995	1.440367817878723	1.0400499990209937	0.19216686487197898	CCDC93	Coiled-coil domain-containing protein 93
Q03701	-1.6263136155903322	-0.34084077551960934	1.0157163254916668	0.9528527371585367	-0.21285342052578932	CEBPZ	CCAAT/enhancer-binding protein zeta
Q13435	2.289853394031522	-0.432073056697845	0.383836209774018	0.722773835062981	0.4451730251312261	SF3B2	Splicing factor 3B subunit 2
Q7Z460	-1.989819586277009	-1.3055674433708189	0.7369849085807809	0.14556127786636402	0.5471740365028379	CLASP1	CLIP-associating protein 1
P16949	1.370018899440765	-0.6357303857803339	1.574045896530151	2.100649714469906	1.059454217553139	STMN1	Stathmin
P46100	2.654857218265537	1.465652585029602	0.18578988313675004	0.20871055126190208	0.5422444343566901	ATRX	Transcriptional regulator ATRX
P06400	0.8452133834362061	-0.3868918539956212	-1.002421945333481	-1.378887802362442	-1.1641688048839571	RB1	Retinoblastoma-associated protein
P38159;Q96E39	1.546362519264221	0.15551292896270796	-0.503923177719121	2.457315921783449	0.963042810559273	RBMX;RBMXL1	RNA-binding motif protein, X chromosome;RNA binding motif protein, X-linked-like-1
Q9BVG9	-1.569833576679235	-1.555225253105168	0.08141732215880992	-2.0804923772811943	-1.55456474423409	PTDSS2	Phosphatidylserine synthase 2
Q99959	2.4494286775589	2.18552875518799	0.614690065383912	0.714924603700639	0.42828553915023904	PKP2	Plakophilin-2
Q96T58	-1.062596589326858	1.78569683432579	-0.328834593296051	-0.48367702960968	-0.49765115976333596	SPEN	Msx2-interacting protein
O14545	-2.54701924324036	-1.2246949225664179	-0.5511912107467689	-1.456085979938511	-0.29443985223770497	TRAFD1	TRAF-type zinc finger domain-containing protein 1
P11388	-2.140531152486801	0.31501027941703796	-0.41032806038856484	0.16898503899574302	-0.777057379484176	TOP2A	DNA topoisomerase 2-alpha
Q9H0G5	1.163777366280552	1.68332731723785	0.4837918281555139	2.24752271175384	0.925090327858921	NSRP1	Nuclear speckle splicing regulatory protein 1
Q14BN4	0.541351675987241	0.12286907434463201	1.554892599582669	2.57627916336059	1.234790742397305	SLMAP	Sarcolemmal membrane-associated protein
Q9NYV6	-0.17417833209037759	-0.9131885617971416	1.9648384004831334	0.0179830528795719	0.2936988323926924	RRN3	RNA polymerase I-specific transcription initiation factor RRN3
P35612	0.3931190967559761	0.6453112363815261	1.9633197188377332	2.034241676330561	2.82622110843658	ADD2	Beta-adducin
Q14157	-0.509815573692325	-1.9440124034881618	-0.24376368522643999	-2.4887044429779097	-2.099331259727481	UBAP2L	Ubiquitin-associated protein 2-like
P49790	-1.3092400431633	-1.6469805836677551	0.42323011159896695	-0.913497798144817	-1.2688281834125519	NUP153	Nuclear pore complex protein Nup153
Q0JRZ9	-1.4162926357239534	-2.022023439407354	-1.111493140459066	-2.5561398267746	-2.061319470405584	FCHO2	F-BAR domain only protein 2
Q99959	2.53074455261231	2.3735842704773003	1.104596838355065	0.42309969663620106	1.528414085507394	PKP2	Plakophilin-2
Q69YN4	0.06954908370971014	1.690802395343778	1.08095877463347	1.93296146392822	1.8837163448333711	VIRMA	Protein virilizer homolog
Q15361	-0.49865609407425404	1.21305501461029	0.42296044528484306	2.7069756388664263	0.47836822271347	TTF1	Transcription termination factor 1
P49810	3.04195320606232	1.18801868706942	0.9119972884655031	1.79756981134415	0.8845913708210031	PSEN2	Presenilin-2
Q13557	-1.16476771235466	-2.358440697193148	-0.23522907495498702	-0.9235330522060395	-0.20325618982315108	CAMK2D	Calcium/calmodulin-dependent protein kinase type II subunit delta
Q03252	-1.887587487697603	-1.3615598976612109	-1.0919427853077668	-2.053827285766603	0.07038557529448997	LMNB2	Lamin-B2
Q14676	-0.43233001232147494	0.7631137063726782	0.3098464012146	2.262173295021055	0.968668043613434	MDC1	Mediator of DNA damage checkpoint protein 1
Q9NYL2	2.2310543358326	0.11329859495163003	0.9644985496997831	-0.006662189960480014	-0.45728471875190696	MAP3K20	Mitogen-activated protein kinase kinase kinase 20
P30414	-1.467026785016057	-1.611323192715647	-0.428331360220909	1.063110515475273	0.14930064976215401	NKTR	NK-tumor recognition protein
P29966	-0.8505100607872039	-2.319641530513767	-0.7062097191810639	-2.75314915180207	-2.25325417518616	MARCKS	Myristoylated alanine-rich C-kinase substrate
Q9C0C2	-0.809593945741654	-2.091326624155041	0.32247003912925704	0.15027567744254994	-0.277769058942795	TNKS1BP1	182 kDa tankyrase-1-binding protein
P49674	0.6450488269329071	0.45315399765968306	2.289658367633819	2.1468498110771193	0.10707730054855402	CSNK1E	Casein kinase I isoform epsilon
P40123	1.022794887423516	0.22649903595447599	-1.8103154450654941	-1.318574503064154	-0.24200813192874163	CAP2	Adenylyl cyclase-associated protein 2
Q9BW71	-0.732724726200106	0.548976562917233	0.6503172721713781	2.573006451129914	1.267543196678162	HIRIP3	HIRA-interacting protein 3
Q9ULH0	-0.900175467133525	1.667712196707725	-0.292231276631355	1.3250835984945248	-0.436383500695228	KIDINS220	Kinase D-interacting substrate of 220 kDa
Q9Y4E1;Q641Q2	-0.7023327946662911	0.41278854012489297	-1.525512665510181	0.74848523736	-0.519439160823822	WASHC2C;WASHC2A	WASH complex subunit 2C;WASH complex subunit 2A
O60841	1.603155821561814	1.2237401902675629	0.5465183407068253	-0.741710096597676	-0.47660681605339095	EIF5B	Eukaryotic translation initiation factor 5B
Q8WY22	0.4416942596435579	2.61178457736969	1.8346273303031948	1.815079987049106	0.958702027797702	BRI3BP	BRI3-binding protein
Q9BTA9	0.970151022076606	0.335595265030861	-0.432686701416969	-1.751176640391354	-0.35305819660425203	WAC	WW domain-containing adapter protein with coiled-coil
Q7Z3C6	-1.493807077407837	-1.6269696354866028	-0.58428943157196	-1.763949990272522	0.42401796579361095	ATG9A	Autophagy-related protein 9A
Q29RF7	0.010706439614295987	1.91577690839767	0.0960572883486746	-0.93622809648514	0.2737692221999167	PDS5A	Sister chromatid cohesion protein PDS5 homolog A
Q9UIG0	-0.753219366073604	0.49816839396953605	-0.601729571819305	1.838234663009646	0.746703922748566	BAZ1B	Tyrosine-protein kinase BAZ1B
Q9Y2D5	-0.09197306632995605	2.053270876407624	0.998634338378906	1.383382141590118	0.14656299352645796	AKAP2	A-kinase anchor protein 2
Q9UQ35	-0.06647884845733998	-0.995153129100803	-2.15532612800598	-1.865046620368961	-1.8223279714584382	SRRM2	Serine/arginine repetitive matrix protein 2
Q6UUV7	0.6711642146110511	-0.17430761456489596	-0.815217405557632	-1.8826990723609889	-1.617823183536529	CRTC3	CREB-regulated transcription coactivator 3
Q12834	0.423789143562316	-1.526831686496735	-0.48998418450355496	-1.446776032447815	-1.959518671035764	CDC20	Cell division cycle protein 20 homolog
Q96E09	0.02277705073356695	0.607242971658706	-0.891985207796096	-1.205633133649826	-1.536085695028304	FAM122A	Protein FAM122A
P29375	1.642363045364623	2.547502458095555	2.381735563278203	2.005968302488332	1.936331808567052	KDM5A	Lysine-specific demethylase 5A
O94979	2.260052025318149	1.007345736026764	0.6969536617398261	0.373967587947845	0.48141944408416704	SEC31A	Protein transport protein Sec31A
P45880	0.8686247467994711	-1.835712492465969	-1.228207141160965	-0.941796138882637	-1.082224845886231	VDAC2	Voltage-dependent anion-selective channel protein 2
Q9BRS8	1.582879006862641	0.5810108194127683	0.6709181964397435	1.351077258586884	-0.8079685568809549	LARP6	La-related protein 6
P17509	-0.7755624204874034	0.11122620105743497	-0.7901772484183307	-2.67969173192978	0.153395414352417	HOXB6	Homeobox protein Hox-B6
Q4KMP7	2.02938407659531	0.18434166908264493	2.20024311542511	1.080594897270206	0.9170327037572898	TBC1D10B	TBC1 domain family member 10B
Q9UKY7	1.718330040574069	1.4278420396149114	0.8474456071853589	2.398692965507503	2.17548012733459	CDV3	Protein CDV3 homolog
Q86WB0	-2.698875486850737	-0.754837550222873	-0.08870232105255094	0.059159100055695024	-0.355859667062759	ZC3HC1	Nuclear-interacting partner of ALK
Q12789	0.936211347579956	1.920677304267883	-0.748470902442937	-0.33735483884811496	0.073549553751945	GTF3C1	General transcription factor 3C polypeptide 1
Q9Y657	1.545767188072204	1.433144152164459	0.35189759731292697	1.415061354637146	-1.053525388240811	SPIN1	Spindlin-1
O00512	0.530147910118103	0.359694302082061	-0.603377297520638	-2.006199359893797	-1.1143811345100412	BCL9	B-cell CLL/lymphoma 9 protein
Q3KQU3	0.705887794494629	0.208092004060745	0.097329616546631	-0.7856482863426211	-1.428223907947545	MAP7D1	MAP7 domain-containing protein 1
Q9P206	-1.380047619342803	-1.061251044273376	0.102222740650177	-2.1345285177230817	-0.10554862022399902	KIAA1522	Uncharacterized protein KIAA1522
Q9Y3A4	-2.046031236648557	-0.156719461083412	0.12046501040458701	0.842738509178163	-0.2727441266179088	RRP7A	Ribosomal RNA-processing protein 7 homolog A
P49792	-1.3096699968446048	-0.8553281724452971	-2.4640097618103	-2.1583963632583623	-1.290524607524276	RANBP2	E3 SUMO-protein ligase RanBP2
Q9H6F5	-0.5243077278137209	0.424782276153564	2.270616531372069	1.577906370162959	-0.10818421840667802	CCDC86	Coiled-coil domain-containing protein 86
O95997	-2.17570120096207	0.17246502637863004	-1.0684458538889883	-1.885694026947021	-1.268794268369674	PTTG1	Securin
Q9UBW7	-0.13211810588836004	0.8865195661783241	1.850668549537661	2.3505594730377197	1.371039599180224	ZMYM2	Zinc finger MYM-type protein 2
Q96T88	-2.083667546510697	0.2598115503788	-0.485074117779732	-0.13169930875301397	0.49203720688819896	UHRF1	E3 ubiquitin-protein ligase UHRF1
P06241	-2.635189294815066	-1.5262926816940299	0.08701187372207697	-0.293765246868133	-0.743227332830429	FYN	Tyrosine-protein kinase Fyn
Q4VCS5	-2.9675062894821203	-1.908927202224732	-0.772685825824738	-1.707426249980927	-0.713958680629731	AMOT	Angiomotin
O00400	1.7706069126725208	-0.7848693355917933	0.6205115690827367	-0.2846233770251273	-0.1139974370598793	SLC33A1	Acetyl-coenzyme A transporter 1
O00423	1.6086306869983629	0.967019498348232	0.8537031412124589	2.87959158420562	0.7428354024887039	EML1	Echinoderm microtubule-associated protein-like 1
Q13045	1.363976448774338	1.815417110919953	0.670398890972138	2.54850101470947	1.822491586208344	FLII	Protein flightless-1 homolog
O60841	1.777035117149353	1.551900207996368	0.178935647010803	0.424871772527694	0.9015305601060386	EIF5B	Eukaryotic translation initiation factor 5B
Q4VC05	1.3552707880735368	1.634120032191277	-0.446114555001259	-0.155812576413155	-0.5636357218027119	BCL7A	B-cell CLL/lymphoma 7 protein family member A
Q7Z6Z7	1.9104639291763288	-0.22220528125763006	0.926342904567717	2.16978168487549	1.515213906764983	HUWE1	E3 ubiquitin-protein ligase HUWE1
P46821	2.574716448783871	2.7927593588829	1.82332461327314	1.979348734021183	1.8759931400418244	MAP1B	Microtubule-associated protein 1B
Q7L4I2	0.587267778813839	1.575630210340027	0.0066389814019210125	-1.748710371553893	-0.9855976477265349	RSRC2	Arginine/serine-rich coiled-coil protein 2
Q9P2D1	-1.419216811656952	0.8706817030906671	-1.269669771194458	-1.393817722797394	-1.211970865726471	CHD7	Chromodomain-helicase-DNA-binding protein 7
Q69YQ0	0.4079829603433605	-0.864182084798812	1.182163029909134	1.398487001657486	0.9629224538803101	SPECC1L	Cytospin-A
Q8N556	-1.614299461245539	0.047315567731856994	0.6659795194864271	1.132337585091591	0.329745396971703	AFAP1	Actin filament-associated protein 1
Q8NFH5	-1.126060411334038	-1.016595587134361	1.156943038105962	0.622940495610237	-0.547508791089058	NUP35	Nucleoporin NUP35
Q09666	-1.6621386073529691	0.654778394848108	0.17333589866757393	0.016688860021531582	1.594845864921811	AHNAK	Neuroblast differentiation-associated protein AHNAK
P37840	-1.5869987607002218	-1.083806157112122	0.022050023078918013	1.1488009095191982	-0.020799696445464977	SNCA	Alpha-synuclein
Q8IWI9	-0.6172205507755311	1.618070930242539	0.3315993472933772	1.752103179693219	-0.377449482679367	MGA	MAX gene-associated protein
Q9Y2W1	-0.34585702419280995	0.5296877548098561	0.31797572970390303	2.348303079605099	0.6503735817968842	THRAP3	Thyroid hormone receptor-associated protein 3
Q7Z417	1.839874088764188	0.5446601510047879	2.057460427284238	2.25753796100616	0.621122300624845	NUFIP2	Nuclear fragile X mental retardation-interacting protein 2
Q6UWZ7	1.230390697717667	0.5934575796127319	0.8997920770198109	2.636401295661929	0.43439435958862294	ABRAXAS1	BRCA1-A complex subunit Abraxas 1
Q9UK61	-0.209900200366974	1.8279255032539408	0.6094616726040841	1.321869134902954	0.895013988018036	TASOR	Protein TASOR
O43502	1.537333071231843	-0.584064900875087	0.665759518742561	1.5172145962715131	-0.45075523853302	RAD51C	DNA repair protein RAD51 homolog 3
A0FGR8	-0.1759113557636733	-1.653143092989926	1.260297015309334	0.694383218884469	-0.273239448666572	ESYT2	Extended synaptotagmin-2
Q8TAQ2	-0.15055075287818898	-0.9488758146762879	0.000867754220963024	1.7512241303920721	1.341719359159472	SMARCC2	SWI/SNF complex subunit SMARCC2
P11388	-2.246392130851744	-0.127600133419037	-0.46751353144645713	0.936230421066286	-0.252699613571167	TOP2A	DNA topoisomerase 2-alpha
Q6RI45	-3.11933898925781	-1.564375430345538	-1.0956841856241248	-1.1775834634900115	-0.843508392572405	BRWD3	Bromodomain and WD repeat-containing protein 3
Q99549	-1.356207042932507	0.512682646512985	0.028003707528113986	1.453858822584153	0.633951842784882	MPHOSPH8	M-phase phosphoprotein 8
P49006	-0.625610589981082	1.037571996450424	1.915583014488218	1.321274220943451	0.8804911673069	MARCKSL1	MARCKS-related protein
Q8WYP5	-0.954581320285801	0.837053179740906	0.7523882985115049	1.286302089691162	1.100853025913238	AHCTF1	Protein ELYS
Q01167	-0.275505304336547	0.469212889671324	-1.8087641000747658	-1.512963056564331	-1.3995347619056702	FOXK2	Forkhead box protein K2
O95707	1.845697224140169	-0.25193364918232	-0.5147815048694611	-0.524285793304443	-0.785508811473847	POP4	Ribonuclease P protein subunit p29
Q92786	-1.1603972092270878	0.45619881153106	-1.905493438243869	-2.46338295936585	-1.423598825931552	PROX1	Prospero homeobox protein 1
Q9H5H4	2.54627966880798	1.3547184905037253	0.20946741104126	1.045631229877469	1.782092183828351	ZNF768	Zinc finger protein 768
Q12830	-0.6050000786781299	0.6261875182390216	0.914698541164398	0.17342349886894304	2.00209361314774	BPTF	Nucleosome-remodeling factor subunit BPTF
Q9ULM3	-0.4975223094224926	0.737757146358494	-1.678393900394436	-0.01178836822509699	-1.8184704184532159	YEATS2	YEATS domain-containing protein 2
Q9H4H8	2.61855614185333	1.978195667266845	1.038693919777869	1.1548391655087462	1.2114528007805339	FAM83D	Protein FAM83D
Q9BY89	0.996020138263702	0.09728455543518	2.042327284812927	2.42630159854889	1.0807742327451706	KIAA1671	Uncharacterized protein KIAA1671
Q8IY92	-0.05580145120620705	0.7317567467689513	1.5638546347618099	2.5705295205116307	0.48958039283752397	SLX4	Structure-specific endonuclease subunit SLX4
A6NJL1	-0.38694244623184104	1.16117587685585	0.9681972861289979	2.090437114238739	0.432809203863144	ZSCAN5B	Zinc finger and SCAN domain-containing protein 5B
Q3KQU3	2.551119565963748	0.619027152657509	0.576099798083306	0.10546159744262695	0.52886438369751	MAP7D1	MAP7 domain-containing protein 1
O00151	-0.050520449876786	-1.8523162007331881	-0.06650596857071	-0.9029788076877601	0.5374495983123779	PDLIM1	PDZ and LIM domain protein 1
P29966	-2.8090591430664	-1.580979548394678	-0.7384431958198531	-2.2090016007423383	-2.104762375354765	MARCKS	Myristoylated alanine-rich C-kinase substrate
Q9H165	-2.167491465806962	-0.690078943967819	0.34505894780159	0.6124072968959811	0.20280840992927496	BCL11A	B-cell lymphoma/leukemia 11A
O95785	0.45366966724395597	1.884488999843596	1.387491017580031	2.53051686286926	1.6015562415122968	WIZ	Protein Wiz
Q86YC2	0.7479159235954309	2.662404239177707	1.5630967915058158	2.8466042280197197	2.354617774486545	PALB2	Partner and localizer of BRCA2
Q02952	-1.411041915416717	-2.151129245758061	-0.18342512845992998	-0.30165332555770796	-1.387987822294235	AKAP12	A-kinase anchor protein 12
P28715	-0.669137477874756	1.371888011693955	-0.526125848293304	-1.478727370500565	-0.48384442925453197	ERCC5	DNA repair protein complementing XP-G cells
O94915	0.290192246437073	-0.13646388053894398	1.811183869838715	2.3378458023071262	1.4391071200370789	FRYL	Protein furry homolog-like
Q9UPN6	1.8742593084461963	0.1494328831322492	-0.4012459660880268	-1.4764348710887139	-0.1349604274146258	SCAF8	SR-related and CTD-associated factor 8
O95785	1.630698919296264	1.596221566200256	0.589787453413009	1.045317947864532	-0.35172146558761297	WIZ	Protein Wiz
Q8N3F8	-1.1934016644954681	-2.184870302677151	-0.551417917013168	-0.340880036354065	-0.18835061788558904	MICALL1	MICAL-like protein 1
P48681	-0.6237019300460821	0.899494588375092	1.3260343670845032	2.224662423133848	1.138871312141419	NES	Nestin
Q6PKG0	2.76510667800903	1.947934329509735	0.527784407138824	0.881071954965591	0.962632447481155	LARP1	La-related protein 1
Q15149	-2.4014447331428554	0.6980009078979493	0.43106088042259244	0.41729485988616943	0.38264736533164945	PLEC	Plectin
Q9P206	-1.5259203910827641	0.6516122221946691	-0.946514070034027	-2.102793514728551	-0.045235455036163	KIAA1522	Uncharacterized protein KIAA1522
P57740	-0.4652453660965009	-1.747803270816807	-1.321146905422215	-1.323458343744282	-2.32403445243836	NUP107	Nuclear pore complex protein Nup107
Q9UI30	2.483150959014893	-0.44827347993850697	0.8189232349395761	0.32877312600612707	0.2678951025009161	TRMT112	Multifunctional methyltransferase subunit TRM112-like protein
O75970	-2.87256598472595	-2.33331561088562	-0.522341668605806	-1.050889372825625	-0.671304047107699	MPDZ	Multiple PDZ domain protein
O15344	1.9052265882492039	0.746755570173264	0.39436958730220817	0.8530808985233309	-1.100973010063176	MID1	E3 ubiquitin-protein ligase Midline-1
P51957	0.711505293846134	-0.802968710660934	-1.8717389106750462	-0.543740779161453	-0.931283563375473	NEK4	Serine/threonine-protein kinase Nek4
Q96AY4	2.5741307735443097	2.1669031977653477	0.759191930294034	0.8181295692920659	0.4511047005653349	TTC28	Tetratricopeptide repeat protein 28
O14967	2.150294482707978	2.142738640308381	1.653021425008775	1.516493946313859	0.394586503505708	CLGN	Calmegin
Q02952	-1.986469268798832	-2.070233762264255	-0.6871347725391419	-0.512387573719028	-1.565312832593921	AKAP12	A-kinase anchor protein 12
O94782	0.347254693508148	0.13506847620010304	-0.4046007432043555	-2.13462799787521	-0.552046924829483	USP1	Ubiquitin carboxyl-terminal hydrolase 1
Q8NEY1	-0.8079420253634448	-0.4716905876994129	1.373456723988053	-0.016804620623588604	0.3308083191514011	NAV1	Neuron navigator 1
P10636	-1.15882919728756	0.966443195939064	-0.219076350331306	0.657316073775292	0.937640503048897	MAPT	Microtubule-associated protein tau
Q53ET0	-0.38966497778892495	-2.399225175380707	-0.720336254686117	-0.10120272636413596	-0.5799145251512525	CRTC2	CREB-regulated transcription coactivator 2
Q03188	-0.29177957773208507	0.9853942021727558	1.499087154865264	2.377644360065455	1.3112184405326839	CENPC	Centromere protein C
Q5VT52	0.07580044865608204	-0.7280455827713049	1.2132056951522832	1.7070573568344152	0.7396121919155121	RPRD2	Regulation of nuclear pre-mRNA domain-containing protein 2
P51809	2.341130435466764	1.985052943229673	1.930593729019163	1.8382748067378971	0.17320466041565008	VAMP7	Vesicle-associated membrane protein 7
Q9UJV9	2.393437027931213	0.889687031507493	-0.004477500915527011	0.775355607271195	-0.4361627101898169	DDX41	Probable ATP-dependent RNA helicase DDX41
Q15036	1.629874035716059	1.1025377511978172	2.9550369977951103	2.1105188727378863	2.316350549459459	SNX17	Sorting nexin-17
Q9NQG6	2.179230481386187	2.6002122759819057	1.572775855660441	2.476222753524783	1.5997944921255138	MIEF1	Mitochondrial dynamics protein MID51
O94967	1.904220014810567	-0.142905741930008	-0.55238601565361	-0.20471018552780101	-0.46635189652442904	WDR47	WD repeat-containing protein 47
Q9UPN3	0.9629747942090063	-1.4313061162829437	-0.0450346525758505	1.1865896061062864	-0.5436730608344077	MACF1	Microtubule-actin cross-linking factor 1, isoforms 1/2/3/5
Q01082	2.0981621146202096	1.57761293649674	-0.127066671848297	0.19924983382225092	-0.20637214183807306	SPTBN1	Spectrin beta chain, non-erythrocytic 1
P05388	1.37238109111786	2.329161703586579	0.777061104774476	2.7356528043747	2.400974869728089	RPLP0	60S acidic ribosomal protein P0
Q9Y624	-2.43344938755036	-2.07495093345643	-0.20820993185043812	-1.0733442017808605	-0.14220565557480302	F11R	Junctional adhesion molecule A
Q9UHR5	0.9600526392459867	0.37610238790512096	1.061732843518257	1.384607136249542	2.097576320171357	SAP30BP	SAP30-binding protein
O95359	-1.390609905123713	-0.42802061140537223	-0.0741097833961249	1.053337171673777	0.9001355320215229	TACC2	Transforming acidic coiled-coil-containing protein 2
O75122	2.7958419322967503	2.7868185043335	1.235237717628481	2.121828198432924	1.0061430335044879	CLASP2	CLIP-associating protein 2
P49674	-0.24552565813064559	-1.4578749537467977	1.3504443764686624	0.6202264428138734	-0.6819600462913517	CSNK1E	Casein kinase I isoform epsilon
P16383	2.65936589241028	1.3402196876704728	1.997723042964939	0.8340254127979311	0.9493812620639841	GCFC2	Intron Large complex component GCFC2
P20719	-0.08644443750381503	-1.626226007938385	-1.364759385585785	-1.870023965835572	-0.288910031318665	HOXA5	Homeobox protein Hox-A5
Q9NZJ0	-1.315589755773544	-0.044176816940308006	-0.021786779165268	-1.7820477187633539	0.537365585565567	DTL	Denticleless protein homolog
P46937	0.327100992202756	-0.258823484182357	-0.534433543682098	-2.008229494094844	-1.327542722225189	YAP1	Transcriptional coactivator YAP1
Q29RF7	-0.7017508149147029	1.3258429765701298	-2.0023535490035997	-0.710399538278579	0.09090116620063798	PDS5A	Sister chromatid cohesion protein PDS5 homolog A
Q99523	-2.84992098808289	-1.29696881771088	-1.24254330992699	-2.452742457389835	-1.5419641910120876	SORT1	Sortilin
P35658	1.697357773780823	2.1829879283905003	0.29227942228317305	1.584161102771759	0.052476286888120116	NUP214	Nuclear pore complex protein Nup214
Q96ST2	-0.3978936672210669	1.796326637268066	0.455216646194458	2.194254398345943	1.294323593378067	IWS1	Protein IWS1 homolog
Q9NVS9	0.633369833230973	-0.7017790973186449	0.777296662330628	1.8688395321369151	0.4680945053696636	PNPO	Pyridoxine-5'-phosphate oxidase
Q13322	2.459015130996701	0.707082107663155	0.78397436439991	0.5180141776800159	-0.10102742910385099	GRB10	Growth factor receptor-bound protein 10
O14654	-3.2494781017303502	-1.7297934200614693	-1.446246802806854	-2.3257993459701543	-1.9716952443122862	IRS4	Insulin receptor substrate 4
Q6ZU65	-0.6339038647711275	1.8133894763886915	0.2736224345862865	0.6391408406198025	-0.7576599158346655	UBN2	Ubinuclein-2
Q7L8J4	2.026416495442389	-0.966808006167411	0.6157261282205579	0.1804704722017049	-0.3822564929723741	SH3BP5L	SH3 domain-binding protein 5-like
O14497	-1.936054766178127	-1.7642455697059591	-1.0116050243377641	-2.8186970949172903	-2.63700902462005	ARID1A	AT-rich interactive domain-containing protein 1A
O43572	2.439591169357303	2.3974902033805883	2.022199600934985	2.284098803997043	1.8088129088282616	AKAP10	A-kinase anchor protein 10, mitochondrial
P11388	-0.15980148315429	1.345516562461856	0.957407459616664	2.13528025150299	1.1762914508581188	TOP2A	DNA topoisomerase 2-alpha
Q5T4S7	-0.15893238782882513	0.5179208517074579	1.71479332447052	2.491711556911465	1.476139962673187	UBR4	E3 ubiquitin-protein ligase UBR4
Q9Y5B6	-0.08214384317397999	-0.662897273898124	-0.6856798827648161	-2.038080632686614	0.7451339364051861	PAXBP1	PAX3- and PAX7-binding protein 1
Q07866	0.8728782162070278	-0.13204246759414595	1.507885813713074	2.157072007656097	0.7580025084316734	KLC1	Kinesin light chain 1
Q9H165	-2.82113063335418	-1.291727587580677	-0.952140972018239	-0.5728902220725981	-0.7263971269130671	BCL11A	B-cell lymphoma/leukemia 11A
O60841	0.564569592475889	1.482469141483305	1.1158664524555186	3.02064800262451	1.6177459359168989	EIF5B	Eukaryotic translation initiation factor 5B
Q9BRJ6	1.936411619186398	1.49816673994064	0.159201979637142	1.749547064304348	0.907809644937512	C7orf50	Uncharacterized protein C7orf50
Q9UNF1	2.2721185684204057	1.078256472945213	0.8273286521434781	0.8289513885974881	1.233089476823807	MAGED2	Melanoma-associated antigen D2
Q7Z406	-0.14606559276580794	0.031367897987366056	-1.273989737033844	-1.9519801735878008	-0.711134426295757	MYH14	Myosin-14
Q6P0Q8	2.027318686246876	1.332765489816666	-0.41294178366661	-0.371238082647323	0.11942523717880299	MAST2	Microtubule-associated serine/threonine-protein kinase 2
Q76N32	0.40326827764511497	1.6103317141532938	0.9755217432975807	2.44957447052002	0.694215327501301	CEP68	Centrosomal protein of 68 kDa
Q15435	2.652145743370057	1.418935298919678	0.366652190685272	0.468410968780517	0.157997965812683	PPP1R7	Protein phosphatase 1 regulatory subunit 7
Q92804	3.1878752708435	0.964495003223416	1.8138522952794993	2.052618622779843	2.204004347324368	TAF15	TATA-binding protein-associated factor 2N
Q6PI48	-0.7625182867050171	-0.837948679924011	0.43101578950881997	1.3668639659881632	-1.2101734876632668	DARS2	Aspartate--tRNA ligase, mitochondrial
Q15435	2.192968726158146	1.01057505607605	-0.690813779830932	-0.45922827720642106	0.2822690419852737	PPP1R7	Protein phosphatase 1 regulatory subunit 7
Q13136	-0.02300655841827992	-1.644965022802354	-1.886163234710694	-2.7653659582138097	-1.3922777719562884	PPFIA1	Liprin-alpha-1
P78559	0.15442687273025502	-0.344689011573792	-0.7398677021265033	-2.8018093109130833	-0.22845229506492598	MAP1A	Microtubule-associated protein 1A
Q03164	0.035410642623899924	1.564907491207121	1.407790362834929	2.20618677139282	1.258053123950957	KMT2A	Histone-lysine N-methyltransferase 2A
Q9HC52	-0.33202701807022006	-0.512562334537506	0.558469370007515	1.818162143230438	1.167077958583832	CBX8	Chromobox protein homolog 8
O75369	0.33958131074905007	-0.0704423189163299	2.22019338607788	2.10075724124908	1.489778488874431	FLNB	Filamin-B
Q96JM3	1.1565757095813751	2.15646448731422	-0.8332862555980699	0.24181117117404902	-0.16625735163688704	CHAMP1	Chromosome alignment-maintaining phosphoprotein 1
Q13442	-0.042161464691163	1.079062402248382	0.338645100593566	2.252479135990145	1.681405365467071	PDAP1	28 kDa heat- and acid-stable phosphoprotein
Q96JN0	-1.2255526781082202	-0.032660901546477994	0.553226590156555	1.63831532001495	0.619620710611344	LCOR	Ligand-dependent corepressor
Q9BVI0	1.074997842311856	-1.1114039421081539	-0.06756283342838301	1.047300159931186	-1.671710431575774	PHF20	PHD finger protein 20
Q9Y520	-1.13961711525917	-2.69565308094025	-1.52612368762493	-1.670023411512374	-1.236233688890933	PRRC2C	Protein PRRC2C
Q8IXM2	1.811959385871884	0.33426851034164096	1.756755352020261	2.37485039234161	0.44442063570022294	BAP18	Chromatin complexes subunit BAP18
P11388	-0.9634931683540349	0.37749889865517633	0.599996283650398	1.6746281981468252	1.187688946723938	TOP2A	DNA topoisomerase 2-alpha
Q9UKX7	1.7992449998855562	2.719221234321591	2.6734974682331063	3.14051681756973	2.4745618700981113	NUP50	Nuclear pore complex protein Nup50
O75781	1.057653293013576	0.75323848426342	-1.439409032464024	-1.567384496331214	-0.22606266383081688	PALM	Paralemmin-1
Q5JTV8	-0.9807504713535311	-1.926823526620862	0.5104314386844631	-0.007332339882851008	0.884999245405198	TOR1AIP1	Torsin-1A-interacting protein 1
Q6ZS17	-2.823406457901002	-1.737255275249482	-0.609463751316071	-0.643446058034897	0.07032537460326804	RIPOR1	Rho family-interacting cell polarization regulator 1
Q96BT3	0.9759018272161473	0.5210271924734113	-0.5911733657121657	-0.04028273373842241	-1.9183293730020528	CENPT	Centromere protein T
Q6PGN9	-0.30412030220032005	1.480131208896638	1.742730140686036	1.806298196315766	1.932779610157014	PSRC1	Proline/serine-rich coiled-coil protein 1
P52756	2.21128648519516	2.102496981620788	0.43313163518905606	1.726733952760696	1.3951899958774445	RBM5	RNA-binding protein 5
Q15149	-0.5636334419250509	0.512413114309311	1.323813557624817	2.2640904188156092	1.3979305624961862	PLEC	Plectin
Q7RTP6	1.742998421192166	0.917036652565002	-0.3921834230422979	-0.930088818073274	-0.129357993602753	MICAL3	[F-actin]-monooxygenase MICAL3
Q9UKY1	-1.5353119969367932	-0.489765182137489	-0.2997926566749808	0.582532644271851	0.20238336920738298	ZHX1	Zinc fingers and homeoboxes protein 1
Q9NR30	-0.17219555377960194	0.6101148575544351	1.388905167579651	2.250520944595339	0.9396178945899011	DDX21	Nucleolar RNA helicase 2
Q8N3X1	1.13861221075058	1.298792362213134	-0.41379773616790805	-0.465578556060791	0.02542766928672799	FNBP4	Formin-binding protein 4
Q9H7S9	0.8452169299125711	-0.475195832550525	-1.01950392127037	-2.4260610938072187	-0.5661400109529493	ZNF703	Zinc finger protein 703
P17544	1.0411186814308129	0.7975347638130149	1.868940562009807	2.5765290260314897	2.022027790546413	ATF7	Cyclic AMP-dependent transcription factor ATF-7
P23588	2.425123810768128	-0.45347583293914806	0.42961264401674293	0.47034095227718353	0.12852007150649997	EIF4B	Eukaryotic translation initiation factor 4B
Q9H910	-0.303905248641968	-1.987183451652526	-0.09066933393478394	-2.192827939987186	-1.706080913543701	JPT2	Jupiter microtubule associated homolog 2
Q9Y3T9	-1.046837329864498	0.5468242280185224	0.03937074542045599	1.787977099418642	0.998076617717743	NOC2L	Nucleolar complex protein 2 homolog
Q02040	1.499912798404693	2.430097401142123	0.18205839395523	0.5054640546441074	0.06196606159210194	AKAP17A	A-kinase anchor protein 17A
P46821	2.2529309988021797	1.502201557159423	-0.43110883235930997	0.36705079674720703	0.859543778002262	MAP1B	Microtubule-associated protein 1B
Q3KQU3	2.033050477504732	1.147754728794098	-0.15809917449951094	0.24781236052513206	-0.40074741840362493	MAP7D1	MAP7 domain-containing protein 1
Q12768	1.5176607789471728	0.12866382021456968	-0.6751666842028503	0.2163784177973867	-0.5372063694521783	WASHC5	WASH complex subunit 5
P16402;P10412;P16403	-1.909346997737887	-2.132843077182767	0.11228924989700295	-0.167680114507675	-0.02528494596481301	H1-3;H1-4;H1-2	Histone H1.3;Histone H1.4;Histone H1.2
O14617	-0.414852499961853	-0.449889779090881	0.03403496742248602	-2.594162464141843	-0.505019038915634	AP3D1	AP-3 complex subunit delta-1
O95817	-1.249254196882243	-1.5515610328875435	-0.986787080764766	-3.07812511920928	-2.020200639963145	BAG3	BAG family molecular chaperone regulator 3
O00567	1.349938213825224	1.5637648869305836	1.916356295347212	2.79710114002228	0.9077132344245901	NOP56	Nucleolar protein 56
O95218	0.9506848156452209	0.7841246426105509	-0.740764766931534	-1.719686836004259	-1.2744286954402888	ZRANB2	Zinc finger Ran-binding domain-containing protein 2
Q7L9B9	1.253899306058883	2.016144484281541	0.3647130560129878	-0.9842235147952989	-0.05349344015121499	EEPD1	Endonuclease/exonuclease/phosphatase family domain-containing protein 1
Q86WB0	-0.6038029789924639	0.26136961579322804	1.3447363376617432	2.262173831462856	0.6475665420293806	ZC3HC1	Nuclear-interacting partner of ALK
Q9ULH1	0.02585399150847989	-1.0300581678748157	-1.270419880747798	-2.14229607582093	-1.71748346090317	ASAP1	Arf-GAP with SH3 domain, ANK repeat and PH domain-containing protein 1
Q9UHF7	0.8501635491847995	-0.25955396890640253	-0.7536945641040804	-0.8433905541896825	1.3948324024677234	TRPS1	Zinc finger transcription factor Trps1
P49354	0.9823404848575639	0.43570083379745994	1.932172119617467	2.8056923151016298	1.589911848306661	FNTA	Protein farnesyltransferase/geranylgeranyltransferase type-1 subunit alpha
Q9UI36	2.447050094604493	1.5045738816261292	0.28028804063797	-0.04678577184677102	0.18341100215911899	DACH1	Dachshund homolog 1
P82970	-2.4209123551845573	-0.646679341793061	0.40324965119361794	-0.09492927789688099	0.24026712775230402	HMGN5	High mobility group nucleosome-binding domain-containing protein 5
Q9NZ56	-2.54065632820129	-0.983524322509761	-0.6504623293876599	-1.625533759593959	-1.347022518515582	FMN2	Formin-2
Q9BVJ6	-0.42976075410842796	0.656849607825279	0.5530664026737211	1.946749627590182	1.9027424454689021	UTP14A	U3 small nucleolar RNA-associated protein 14 homolog A
P46013	-0.7600464820861801	2.01010096073151	-0.18954026699066195	0.451219961047173	0.419087812304497	MKI67	Proliferation marker protein Ki-67
Q96T58	1.908265262842181	0.41266366839408897	0.2739335522055626	-0.5197391211986541	-0.861549705266949	SPEN	Msx2-interacting protein
P49585	1.313373476266857	0.8923844397068019	0.007889240980147982	-0.8367299735546131	-0.05458876490593001	PCYT1A	Choline-phosphate cytidylyltransferase A
O43852	-0.794878780841829	-2.95623314380646	-0.874432146549226	-2.019007742404939	-1.3739566393196594	CALU	Calumenin
O95402	0.0005384087562559925	-0.140588939189911	-1.3850564360618591	-0.6687890738248821	-2.540171205997471	MED26	Mediator of RNA polymerase II transcription subunit 26
Q9BY89	2.25346767902375	1.454892069101337	1.663049459457401	1.953762233257297	0.618349790573123	KIAA1671	Uncharacterized protein KIAA1671
Q9P206	1.353766292333603	1.0562126338481899	0.04752498865127497	-1.3444403707981072	0.40273654088377936	KIAA1522	Uncharacterized protein KIAA1522
Q9HCK8	1.2134520560503042	1.789039447903634	-0.7095165103673929	-0.642264530062675	-0.35623387992381994	CHD8	Chromodomain-helicase-DNA-binding protein 8
Q8N2M8	0.615604460239414	0.07775491476058893	-1.608222723007203	-1.6103688478469849	-1.215930044651032	CLASRP	CLK4-associating serine/arginine rich protein
Q96SB3	0.29129725694656605	0.2520726919174211	2.12107181549072	2.44635713100434	1.7126184701919582	PPP1R9B	Neurabin-2
Q9H2Y7	-1.395815625786784	0.310889840126038	-0.13125608861446403	1.377587065100666	0.9103148430585859	ZNF106	Zinc finger protein 106
Q8WYP5	1.05795538425446	-1.54147112369537	0.3081657290458679	-1.004133582115174	-0.515967726707459	AHCTF1	Protein ELYS
Q13426	1.500419139862059	-0.370995633304119	-0.935967981815338	-0.460003510117531	-0.991502583026886	XRCC4	DNA repair protein XRCC4
Q6VMQ6	-1.1318794228136548	-0.018998861312869986	-1.585722327232362	-2.44717514514923	-1.815977811813355	ATF7IP	Activating transcription factor 7-interacting protein 1
P42858	0.419833779335022	0.9977216720581039	-1.2405160069465642	-1.880124688148496	-0.3317899184767157	HTT	Huntingtin
Q9P2E9	-1.2591079883277378	0.28826479986310005	1.6236712522804722	-0.2156358622014519	-0.2084525190293789	RRBP1	Ribosome-binding protein 1
Q8TB36	-2.019874244928356	-1.054696142673488	-2.017723739147182	-2.725917816162105	-2.222930908203121	GDAP1	Ganglioside-induced differentiation-associated protein 1
Q9UKY1	-1.640498816967011	-2.19525796175003	-1.201810896396637	-0.40903460979461703	0.40938955545425004	ZHX1	Zinc fingers and homeoboxes protein 1
P62753	-0.15112945437431302	-1.7764256596565282	0.5299275517463721	-1.675259649753568	-0.6466289088129996	RPS6	40S ribosomal protein S6
Q8WWM7	1.902215257287023	0.335945636034012	-0.6561391800642019	-0.409613057971001	-0.635635897517204	ATXN2L	Ataxin-2-like protein
Q9UKV3	-2.095057517290117	0.004934102296829002	-0.01385864615440402	0.02521976828575101	-0.08649811148643499	ACIN1	Apoptotic chromatin condensation inducer in the nucleus
Q9H4L5	1.062076970934868	1.675478503108027	-0.826583161950111	-0.23677475750446297	-0.128026142716408	OSBPL3	Oxysterol-binding protein-related protein 3
P35580	-1.8936221003532379	-2.66648066043853	-0.46324187517165893	-0.817942485213277	-0.26001054048537897	MYH10	Myosin-10
O76021	-1.579309299588207	-0.501791730523109	1.217682525515553	1.313178345561023	0.42702366411686	RSL1D1	Ribosomal L1 domain-containing protein 1
O14686	0.521683558821678	1.2019463628530511	-0.1369488388299945	-1.517793908715249	-0.82971103489399	KMT2D	Histone-lysine N-methyltransferase 2D
P05412	0.235446929931641	2.527576029300694	0.733530789613724	0.16934609413147	-0.06380176544189398	JUN	Transcription factor AP-1
O95235	-1.83309911191463	-0.7502052038908	0.5530291944742209	0.33395858108997395	0.153800651431084	KIF20A	Kinesin-like protein KIF20A
O14681	2.491690099239349	1.514549136161804	0.446206450462341	-0.14796960353851307	0.36268997192382796	EI24	Etoposide-induced protein 2.4 homolog
P30050	0.7028398290276521	-1.792111240327363	0.017857976257801	0.745696283876895	-0.886056803166867	RPL12	60S ribosomal protein L12
Q9UPN4	1.645605131983754	1.3403055816888778	2.23074811697006	2.434404492378232	0.5699403882026649	CEP131	Centrosomal protein of 131 kDa
O43303	0.438675552606583	2.364293873310092	-0.13993498682975702	-0.423717379570007	0.01176339387893699	CCP110	Centriolar coiled-coil protein of 110 kDa
Q5VZL5	-0.5204392075538679	-2.0816961526870768	-0.7201649844646498	-2.30440640449524	-2.33161711692811	ZMYM4	Zinc finger MYM-type protein 4
Q9BQG0	-0.337876975536347	-0.37104272842407293	1.581327915191649	1.809472799301149	0.314926862716675	MYBBP1A	Myb-binding protein 1A
Q9HC52	-0.02156019210815402	-1.1114815771579771	0.46352918446063995	1.463607043027873	1.141198247671127	CBX8	Chromobox protein homolog 8
Q09666	-0.6552382707595821	1.826701402664188	0.17231139540672297	0.5945920720696447	0.723428174853325	AHNAK	Neuroblast differentiation-associated protein AHNAK
P09874	-1.400507628917694	-0.11112672090530407	-1.164118945598602	0.863586068153381	-1.729955911636349	PARP1	Poly [ADP-ribose] polymerase 1
Q16204	-0.405958399176597	-1.712604090571407	0.09737707674503401	1.4765741378068928	-0.558484748005867	CCDC6	Coiled-coil domain-containing protein 6
Q15154	-2.6616250276565543	0.499256014823916	-0.473127186298371	-1.1907985210418701	-1.117658436298371	PCM1	Pericentriolar material 1 protein
Q13263	2.2029438875615557	-0.4993619658052922	-0.7585463263094422	-0.5848040319979192	-0.6275287009775642	TRIM28	Transcription intermediary factor 1-beta
Q9BRD0	1.466264963150024	1.91976988315582	-0.28018093109131004	1.8309122920036311	0.55120313167572	BUD13	BUD13 homolog
P05388	1.110322371125218	1.407393384724852	0.9261742830276459	2.4438211917877197	1.520059585571286	RPLP0	60S acidic ribosomal protein P0
Q15388	1.86434578895569	-0.15565168857573997	1.201475851237776	2.43571746349335	1.3235557526350041	TOMM20	Mitochondrial import receptor subunit TOM20 homolog
P38159	0.37530350685119895	-0.24365416169166604	-1.23825067281723	-1.988552451133731	-1.250920057296753	RBMX	RNA-binding motif protein, X chromosome
O00470	-0.11273533105850198	-0.21037250757217402	-0.955454558134079	-2.008919358253483	-0.275827199220657	MEIS1	Homeobox protein Meis1
Q99728	2.248252570629119	1.362578451633453	-0.05662345886230491	1.169022113084793	0.55262279510498	BARD1	BRCA1-associated RING domain protein 1
Q02790	2.402109682559965	0.941192090511322	-0.167005896568298	-0.046425163745880016	-0.11452239751815807	FKBP4	Peptidyl-prolyl cis-trans isomerase FKBP4
Q9Y5Y0	1.3474901244044348	0.6448634192347529	-0.8473002985119822	-1.483678765594955	-0.5960200205445291	FLVCR1	Feline leukemia virus subgroup C receptor-related protein 1
Q14004	0.35483133792877203	0.42870545387268105	-2.383751869201659	-0.455328516662121	-0.08785483241081199	CDK13	Cyclin-dependent kinase 13
P14859	2.218011826276781	0.3303148262202738	-0.129172533750534	-0.148187786340714	-0.10863107442855902	POU2F1	POU domain, class 2, transcription factor 1
Q9Y519	-0.3290598988533041	0.29894903302192694	1.118578284978867	1.953467071056366	1.202233195304871	TMEM184B	Transmembrane protein 184B
Q9UPY3	0.501644194126128	0.2674893736839281	1.9043849706649771	2.08569669723511	1.6655743122100821	DICER1	Endoribonuclease Dicer
Q8IWX8	1.451868295669555	1.3082324266433711	0.687524959444999	0.127718836069107	-0.61220157146454	CHERP	Calcium homeostasis endoplasmic reticulum protein
Q02880	-1.9690988659858741	-1.113220393657684	-0.7886876612901683	0.416124165058136	-0.24799588322639404	TOP2B	DNA topoisomerase 2-beta
Q7Z6Z7	1.660899877548223	0.478497117757798	-0.42354869842529297	-0.0028057470917700056	-0.412025570869445	HUWE1	E3 ubiquitin-protein ligase HUWE1
Q9H0W8	1.890798151493068	-0.6386956572532619	0.491478972136975	1.791782319545748	0.291796565055847	SMG9	Protein SMG9
Q7Z460	-1.725433170795437	-1.846663475036618	-0.20545881986617687	-1.2606002688407858	-0.1599452495574919	CLASP1	CLIP-associating protein 1
Q5T1M5	2.056800663471222	0.6675812304019919	-0.617051482200623	0.08941137790679898	-0.700399577617648	FKBP15	FK506-binding protein 15
Q9ULH7	1.037151277065279	0.6133848428726221	1.8518159985542322	1.8235014677047752	2.2240922451019314	MRTFB	Myocardin-related transcription factor B
Q86YC2	-0.312932699918747	0.33905176818370897	-1.186081811785696	1.6696238070726441	-0.588638946413993	PALB2	Partner and localizer of BRCA2
Q4VCS5	-2.93434309959411	-2.25711071491241	-1.428782701492305	-2.732666790485378	-1.452055037021633	AMOT	Angiomotin
P42684	2.0893926620483363	1.074468106031418	0.48184971511364005	0.09272551536560003	0.26417103409767106	ABL2	Tyrosine-protein kinase ABL2
P46821	2.6955039501190203	1.541683062911036	1.54273593425751	1.877157688140871	2.263933539390566	MAP1B	Microtubule-associated protein 1B
Q13111	-2.004705667495724	-0.385751351714134	0.31661427021026595	-0.015953615307808006	0.169903606176376	CHAF1A	Chromatin assembly factor 1 subunit A
Q9UQ35	1.140733718872071	1.856131434440617	-0.6379901170730631	0.09303614497184803	0.4480551383458083	SRRM2	Serine/arginine repetitive matrix protein 2
P22392	-0.656803235411644	0.5584078431129439	-0.654913678765297	-1.7789549231529258	-2.062197625637056	NME2	Nucleoside diphosphate kinase B
Q9H501	1.8712541311979283	3.21526110172272	1.5291748940944658	2.485885500907897	2.1985478699207297	ESF1	ESF1 homolog
P42566	1.0993069447576977	0.17719131708144897	1.155531130731104	2.71305310726166	1.420610398054121	EPS15	Epidermal growth factor receptor substrate 15
O95292	0.03844058513641402	-0.20186883211135498	1.859053313732148	2.264272868633275	1.143976300954819	VAPB	Vesicle-associated membrane protein-associated protein B/C
P08238	2.5344192981719997	1.522644102573394	0.707254558801651	0.6895796954631801	1.54859372973442	HSP90AB1	Heat shock protein HSP 90-beta
Q13435	2.7714710235595668	1.068023353815079	0.41593718528747503	0.826984293758869	0.13662046194076505	SF3B2	Splicing factor 3B subunit 2
P49006	1.4023157879710189	-0.18878500163555162	0.605748526751995	-1.543759770691391	-0.38122183829545997	MARCKSL1	MARCKS-related protein
P55196	-0.15076500177383312	0.727749794721603	1.070174485445022	2.088109791278837	1.209836840629577	AFDN	Afadin
P52701	-0.17902785539627103	0.3526166081428519	-1.24770736694336	-2.282909452915188	-0.459736213088036	MSH6	DNA mismatch repair protein Msh6
Q13433	-0.608662843704225	-0.24352622032165694	-2.16768455505371	-2.37037682533264	-1.294052988290789	SLC39A6	Zinc transporter ZIP6
Q96AT1	-1.040698915719986	-3.018919885158537	-0.619006693363189	-0.956629440188408	-0.44586795568466203	KIAA1143	Uncharacterized protein KIAA1143
Q7Z2W4	2.3213074803352347	1.26573783159256	0.406503528356552	0.7599500864744186	-0.02430635690689098	ZC3HAV1	Zinc finger CCCH-type antiviral protein 1
O43166	1.756461590528491	2.74028933048249	1.5862295776605642	1.0693335235118901	1.047515362501148	SIPA1L1	Signal-induced proliferation-associated 1-like protein 1
P78347	2.383247494697566	1.665156066417694	0.536287158727646	0.24953144788742	0.052956700325011985	GTF2I	General transcription factor II-I
Q8NI08	1.0228841230273271	0.7525590583682061	-1.2476630285382229	0.3703053221106531	-0.1796698644757269	NCOA7	Nuclear receptor coactivator 7
Q13428	-1.0651168227195722	-0.7077373266220089	1.068862497806549	1.3211644291877782	0.5939939916133881	TCOF1	Treacle protein
Q96GX9	1.7259745895862542	1.1524171531200411	-0.593814760446548	-0.963400453329086	-0.37398424744606007	APIP	Methylthioribulose-1-phosphate dehydratase
Q9Y3B9	-0.45924657583237005	-1.678833544254306	-0.5012763142585791	-2.73775291442871	-1.228304456919435	RRP15	RRP15-like protein
Q9Y2W1	0.4894046187400829	0.01214396953582797	-1.223616778850555	-1.970013082027437	-0.8560947477817531	THRAP3	Thyroid hormone receptor-associated protein 3
O75534	-1.2004440426826481	-2.380337953567501	0.4732367992401091	-1.664170742034912	-0.975992999970913	CSDE1	Cold shock domain-containing protein E1
Q06481	2.555990934371947	0.38135984539985596	0.22367322444915794	0.42582714557647694	1.119336783885956	APLP2	Amyloid-like protein 2
P08670	3.30550909042359	2.17670971155167	1.496758460998539	2.222526341676716	1.8908743187785189	VIM	Vimentin
Q9P2D1	2.063545636599884	-0.668200679356232	-0.6511175113264469	-0.6923465209547429	0.14420158392749707	CHD7	Chromodomain-helicase-DNA-binding protein 7
Q8TB61	2.83531749248505	1.5090850740671151	1.798524796962738	2.67772209644318	1.360299825668334	SLC35B2	Adenosine 3'-phospho 5'-phosphosulfate transporter 1
Q9UP95	2.11623072624206	1.223338469862933	0.739976614713664	1.7516446113586381	0.33904880285262606	SLC12A4	Solute carrier family 12 member 4
P08559	-1.845546662807461	0.16514813899993908	0.22999656200408902	-0.58018434047699	-0.07709869742393499	PDHA1	Pyruvate dehydrogenase E1 component subunit alpha, somatic form, mitochondrial
Q9H1E3	1.770325899124149	1.7390565872192392	-0.47460854053497104	-0.34738296270370506	0.6890321522951119	NUCKS1	Nuclear ubiquitous casein and cyclin-dependent kinase substrate 1
P46100	-2.625134348869322	-0.360951364040374	-0.80505318660289	-0.8249959535896774	-0.8051723185926671	ATRX	Transcriptional regulator ATRX
Q8N5I9	0.09046012163162098	-1.1783129125833511	-1.306994259357452	-2.0297159552574193	-1.727930545806885	C12orf45	Uncharacterized protein C12orf45
Q14498	-1.806570887565612	-1.9818332195282	-0.09171521663665694	-0.46335157752037	-0.33257919549941994	RBM39	RNA-binding protein 39
Q8N1G2	2.221127063035968	-0.5594362318515771	0.1851645261049274	0.004162460565566961	-0.21206620335578902	CMTR1	Cap-specific mRNA (nucleoside-2'-O-)-methyltransferase 1
Q9P246	-0.59334434568882	-1.7646749317646069	0.331235438585281	1.072956174612043	-0.787926435470581	STIM2	Stromal interaction molecule 2
Q9UI36	1.636425018310551	1.014347612857819	-0.24145182967186002	-1.196113109588619	-0.13880136609077498	DACH1	Dachshund homolog 1
Q8NE71	0.7993933185935019	-1.996270455420021	0.19261523336172098	0.7421758994460099	-1.074412323534489	ABCF1	ATP-binding cassette sub-family F member 1
Q14191	0.16438657045364402	-0.636577725410461	-0.07462245225906394	-2.3191423416137678	-1.995904922485348	WRN	Werner syndrome ATP-dependent helicase
P49756	-0.15796422958373996	0.60775238275528	-1.088225543498993	-1.91976326704025	-0.7755287885665889	RBM25	RNA-binding protein 25
Q6P0Q8	2.3328194618225133	1.24936830997467	-0.34446740150451693	0.347253993153572	-0.143307983875275	MAST2	Microtubule-associated serine/threonine-protein kinase 2
P17029	2.5984660387039202	0.8312657475471511	0.6848019361495992	1.833324909210207	1.1814241558313392	ZKSCAN1	Zinc finger protein with KRAB and SCAN domains 1
Q7Z6Z7	1.814245581626891	1.855503559112551	-0.09728199243545499	0.52542631328106	0.062646985054017	HUWE1	E3 ubiquitin-protein ligase HUWE1
O75400	2.58358073234558	1.886486291885372	0.94417360424995	1.25501629710197	2.3575803637504533	PRPF40A	Pre-mRNA-processing factor 40 homolog A
O43719	-0.6117783784866341	-2.309266448020936	-1.337347745895387	-2.301768124103547	-2.5959415435791	HTATSF1	HIV Tat-specific factor 1
Q07955	3.1103459596633902	2.123235486447809	2.8593255281448338	2.609233081340787	2.034793324768541	SRSF1	Serine/arginine-rich splicing factor 1
Q9UQ35	2.101100981235504	1.429542660713196	-0.35593068599700906	-0.425684034824376	0.351523965597153	SRRM2	Serine/arginine repetitive matrix protein 2
Q15599	3.38992094993591	0.755390644073483	2.013854920864102	1.8154409155249562	2.090472906827923	SLC9A3R2	Na(+)/H(+) exchange regulatory cofactor NHE-RF2
Q8NI35	-1.102867007255554	-0.41028336435556406	-1.640952527523043	0.16689515113830605	1.051492869853977	PATJ	InaD-like protein
Q4AC94	0.68439623186714	0.901723290182417	-1.231860732339558	0.907158399320906	-0.645523762010271	C2CD3	C2 domain-containing protein 3
Q96DR7	-0.2767565511167051	0.0386882200837135	1.614738319069143	-1.530161526054147	0.4288056530058389	ARHGEF26	Rho guanine nucleotide exchange factor 26
Q8NI08	1.3112702369689968	1.327719688415527	-0.181571334600449	0.2881098290672527	-0.685734629631042	NCOA7	Nuclear receptor coactivator 7
P78312	1.4900125563144688	2.536807000637055	2.357023119926454	2.3250998258590707	2.093777954578401	FAM193A	Protein FAM193A
Q96JM3	-1.837586194276809	-0.512492880225182	0.14597326517105103	1.008471935987471	-0.91540464758873	CHAMP1	Chromosome alignment-maintaining phosphoprotein 1
Q9NTI5	-1.898569703102108	-2.4842680692672703	-0.28888070583342995	-1.632562577724453	-1.2472518384456601	PDS5B	Sister chromatid cohesion protein PDS5 homolog B
Q969S3	2.248557329177859	1.290527582168579	-0.054151415824891025	0.7136648446321483	0.15875071287155096	ZNF622	Zinc finger protein 622
P58004	2.253248512744904	1.09474539756775	1.4055149406194691	3.01127505302429	2.191227853298188	SESN2	Sestrin-2
Q9Y2W1	-0.6286875838413833	-1.0158978933468472	0.0445858733728528	1.5614841943606728	0.6879068976268177	THRAP3	Thyroid hormone receptor-associated protein 3
Q8IVD9	2.522308766841891	0.156764388084412	-0.36166501045227006	0.8482579290866861	0.6455148905515674	NUDCD3	NudC domain-containing protein 3
O43491	0.46640139818191595	1.381836205720902	2.36518359184265	1.913969337940217	1.003407925367356	EPB41L2	Band 4.1-like protein 2
Q9NQ29	-0.9750211769714954	-0.13020396232604992	-2.020947813987735	-1.3518966436386108	-1.579699456691742	LUC7L	Putative RNA-binding protein Luc7-like 1
P28066	-0.03704088926315302	-1.944487839937214	1.073660701513286	-0.29837969690561333	-0.736963868141175	PSMA5	Proteasome subunit alpha type-5
Q9NZD8	2.344140768051144	1.103674441576004	0.765483915805817	1.572654783725738	-0.32931685447692594	SPG21	Maspardin
Q9P2B4	0.735495984554289	1.3850954864174112	1.524450197815894	2.70451855659485	1.701114445924757	CTTNBP2NL	CTTNBP2 N-terminal-like protein
Q7Z460	1.983801126480105	-1.012979149818425	0.332315042614937	-0.5389643311500549	-0.240967661142349	CLASP1	CLIP-associating protein 1
Q00341	-0.04037076234817505	-1.540409922599792	-0.7684144675731657	-2.052687644958496	-0.37785160541534407	HDLBP	Vigilin
Q9UQ80	0.43850237131119196	-0.43368649482727	-0.618596777319908	-1.801936924457548	-1.644395589828491	PA2G4	Proliferation-associated protein 2G4
Q8ND82	0.36572085320949604	0.88789963722229	0.5331705929711466	2.2942437529563877	-0.700458467006682	ZNF280C	Zinc finger protein 280C
Q96AC1	-0.22169744968414395	-2.95643842220307	-1.531929701566697	-1.3365198075771338	-1.546883314847947	FERMT2	Fermitin family homolog 2
Q8IYB3	1.7637722492217978	0.9492888078093489	-0.074462890625	0.9541330188512769	1.899233579635616	SRRM1	Serine/arginine repetitive matrix protein 1
O60333	0.450250893831253	1.782505840063092	0.574809491634369	-0.976875811815258	-0.755943387746811	KIF1B	Kinesin-like protein KIF1B
Q14839	1.601690411567684	1.091248512268066	-0.36131566762924194	-0.22350049018859897	0.38905726373195604	CHD4	Chromodomain-helicase-DNA-binding protein 4
Q04724	0.990320429205894	1.3084095567464868	-0.09825913608074202	-0.518646374344826	-0.216334834694863	TLE1	Transducin-like enhancer protein 1
P28290	-1.5980906486511208	0.800703793764115	0.541917994618416	0.102905124425888	1.374292612075809	ITPRID2	Protein ITPRID2
O43237	-0.33529137820005434	-1.6273298785090422	0.6759039834141727	0.32232771068811367	0.24123147875070566	DYNC1LI2	Cytoplasmic dynein 1 light intermediate chain 2
Q7Z4S6	-0.15341669321060203	0.32377374172211093	-0.8199691530317073	-2.480385899543759	-1.711631834506989	KIF21A	Kinesin-like protein KIF21A
Q7L1Q6	1.041563272476198	1.776254527270796	1.9773100912570971	2.14512023329735	2.008271872997286	BZW1	Basic leucine zipper and W2 domain-containing protein 1
Q13895	-0.21593439579010987	1.1255353949963998	0.5979645848274181	2.31319415569305	1.560755819082255	BYSL	Bystin
Q5TCX8	0.576853722333908	1.068936973810191	-0.620296359062195	-1.141834706068039	-1.1186293065547939	MAP3K21	Mitogen-activated protein kinase kinase kinase 21
Q13464	-2.18751221895218	-2.08264487981796	-0.047803461551666926	-0.44801408052444497	-0.3547965288162239	ROCK1	Rho-associated protein kinase 1
Q15788	1.086672902107239	0.508516371250153	0.6679362365975976	0.225078403949738	1.903076708316801	NCOA1	Nuclear receptor coactivator 1
O43583	1.930049240589144	0.551427811384201	-0.63264524936676	-0.22433325648307803	-0.6833257079124451	DENR	Density-regulated protein
O14920	2.2265557050704903	0.07995069026946999	1.1627719941316133	2.110380828380581	1.002999067306515	IKBKB	Inhibitor of nuclear factor kappa-B kinase subunit beta
O60343	-1.873397827148442	-0.605472326278691	-1.191686883568768	-2.56425321102143	-2.024537682533269	TBC1D4	TBC1 domain family member 4
P46821	2.98031580448151	2.744169533252716	2.114938154816628	2.405498921871185	1.762406229972839	MAP1B	Microtubule-associated protein 1B
Q8WWM7	1.4669364094734192	1.5847979187965402	0.6890313923358921	1.227358222007752	0.05663490295410201	ATXN2L	Ataxin-2-like protein
Q8NC51	2.85041499137879	1.185545444488527	1.715047985315325	1.893673658370973	0.5750584006309529	SERBP1	Plasminogen activator inhibitor 1 RNA-binding protein
O00567	1.005523204803464	1.48976048827171	0.8719094693660709	3.14163267612457	1.3367344688158453	NOP56	Nucleolar protein 56
Q9NZJ4	0.3890594840049779	0.822595924139027	2.108749032020573	2.34285366535187	1.796837866306309	SACS	Sacsin
Q09666	-1.6861770153045679	0.385307565331459	0.31571129336953196	1.134581446647644	1.461164116859432	AHNAK	Neuroblast differentiation-associated protein AHNAK
Q96PC5	-0.619415521621705	-2.38681948184967	-0.644845724105836	-2.49628472328186	-0.993123337626459	MIA2	Melanoma inhibitory activity protein 2
Q96EV2	-0.665959790349007	-0.5841150283813479	-1.4334280490875249	-1.611516773700715	-1.664038836956025	RBM33	RNA-binding protein 33
P02794	2.307514369487761	2.051292479038241	-0.004947543144225963	0.29896789789199796	0.388787358999252	FTH1	Ferritin heavy chain
Q9Y2U8	-0.5101381763815879	0.2946761623024941	-1.5537694320082678	0.5340802744030951	0.7339055314660071	LEMD3	Inner nuclear membrane protein Man1
P61978	0.24731314182281494	-1.116081565618515	-0.56441056728363	-2.0010432004928553	-1.4784075617790222	HNRNPK	Heterogeneous nuclear ribonucleoprotein K
Q8TDD1	-0.263070225715637	0.42376489937305395	1.31414383649826	1.975020289421082	1.276561558246612	DDX54	ATP-dependent RNA helicase DDX54
P29966	-2.035599522292618	-2.8289766311645552	-1.188188970088963	-2.408193647861485	-2.530148625373844	MARCKS	Myristoylated alanine-rich C-kinase substrate
Q9H0B6	1.4591730833053589	-0.8921045064926131	0.6972515210509299	1.966089487075807	0.892350047826767	KLC2	Kinesin light chain 2
Q9BSJ8	-0.020889014005660997	-0.45630790293216705	0.933263644576072	1.3339454978704481	0.262225046753883	ESYT1	Extended synaptotagmin-1
P42684	-1.864349901676182	-2.4693588018417403	-0.2003223299980209	-0.522600352764134	-0.9384380206465766	ABL2	Tyrosine-protein kinase ABL2
P42677	-2.138420224189757	-1.4297855198383331	-0.16230553388595603	-1.7726890444755559	-0.495684176683426	RPS27	40S ribosomal protein S27
P27816	-0.963659107685089	-2.388888776302336	0.462749361991882	0.22871720790863004	0.292722225189209	MAP4	Microtubule-associated protein 4
Q8N9T8	2.445231199264526	0.5957582406699656	0.5121188480406998	-0.228190958499909	-0.11022865772247303	KRI1	Protein KRI1 homolog
Q14247	1.927105888724331	0.7506006211042411	0.2398271374404432	-0.6376301199197769	0.2349067814648153	CTTN	Src substrate cortactin
P49585;Q9Y5K3	1.338079571723933	2.3286653757095293	2.11906579136848	2.347120463848109	2.94301402568817	PCYT1A;PCYT1B	Choline-phosphate cytidylyltransferase A;Choline-phosphate cytidylyltransferase B
P19174	0.0689638853073149	0.8020748943090469	1.698137402534488	2.41603028774262	1.125648543238643	PLCG1	1-phosphatidylinositol 4,5-bisphosphate phosphodiesterase gamma-1
P51116	0.430115912109613	1.907221764326092	-0.889463931322098	1.206770271062851	0.046092659235	FXR2	Fragile X mental retardation syndrome-related protein 2
P49736	-1.588135533034806	-1.5406155698001434	-1.569121979177003	-2.9247409105301	-1.021052837371831	MCM2	DNA replication licensing factor MCM2
Q9NYF8	-0.44387596845626787	1.432313799858093	0.821367010474205	2.036134898662572	1.494328022003174	BCLAF1	Bcl-2-associated transcription factor 1
Q99590	-2.6060632467269897	-1.1173356398940113	-1.1052073054015663	-0.878548428416255	-1.0873800106346634	SCAF11	Protein SCAF11
Q7L7X3	-1.5007257461547832	-1.792848467826841	-0.18420380353927412	-2.5849664211273202	-0.47690248489379605	TAOK1	Serine/threonine-protein kinase TAO1
O95218	-0.08811044692993109	-0.107269465923309	-1.072245091199875	-2.43341648578644	-0.727908223867416	ZRANB2	Zinc finger Ran-binding domain-containing protein 2
Q9UKV5	1.7835373878479	1.5421924814581869	2.050566792488098	2.84157133102417	2.389684319496154	AMFR	E3 ubiquitin-protein ligase AMFR
Q9BWU0	0.868029534816741	0.349824011325836	-0.8123577833175659	-1.591644227504729	-0.511520341038704	SLC4A1AP	Kanadaptin
Q15678	-2.070925593376157	-0.17145639657974	-1.386373385787007	-2.78028428554535	-0.525174379348752	PTPN14	Tyrosine-protein phosphatase non-receptor type 14
Q13439	-0.7300283014774329	-0.16139286756515492	-1.372300863265991	-2.650176048278812	-0.8026224449276926	GOLGA4	Golgin subfamily A member 4
Q99961	-1.5252359509468079	-1.572976648807521	0.16273134946823098	-0.760461449623108	0.5047685503959689	SH3GL1	Endophilin-A2
Q9BWU0	0.992791116237639	-0.20897385478019698	-0.4462684020400043	-1.820300281047821	-0.6417441964149471	SLC4A1AP	Kanadaptin
O43399	0.68824368715286	-2.31311529874802	-0.3897385261952876	-0.140004694461822	-1.1039430499076839	TPD52L2	Tumor protein D54
P27448	0.05052015185356101	-1.408662885427476	0.19165334105491594	0.616094022989274	-1.968744963407516	MARK3	MAP/microtubule affinity-regulating kinase 3
P52594	0.8434782028198189	-0.28126531839370805	-0.7472443282604221	-1.9884363412857011	-1.989766716957091	AGFG1	Arf-GAP domain and FG repeat-containing protein 1
O00267	-0.48315166868269444	-2.075071454048153	-0.09590050578117393	0.34247779846191406	-1.371291399002075	SUPT5H	Transcription elongation factor SPT5
Q01518	2.451377570629117	0.9750499129295349	0.57918880879879	0.261164307594299	0.25169926881790095	CAP1	Adenylyl cyclase-associated protein 1
O75694	-0.751888811588287	0.636083364486694	1.9353693127632132	1.687261343002319	0.964291341602802	NUP155	Nuclear pore complex protein Nup155
Q03164	0.10842770338058405	0.68905209004879	0.8811061996966598	2.1473267674446097	1.96818858385086	KMT2A	Histone-lysine N-methyltransferase 2A
Q8IZU2	1.6640587151050572	3.0397092103958103	2.3027982711792	1.6162776425480847	1.030909240245819	WDR17	WD repeat-containing protein 17
Q92831	-2.70909678936005	-1.672953873872758	-1.880551874637605	-1.5660589337348951	-0.5651420354843151	KAT2B	Histone acetyltransferase KAT2B
Q86XN7	-1.896021872758867	-1.188303023576736	0.553923159837723	0.560102730989456	-0.150602519512176	PROSER1	Proline and serine-rich protein 1
Q96CP6	1.851123690605161	1.028883159160614	-0.334785997867584	1.131826400756836	0.09515452384948797	GRAMD1A	Protein Aster-A
P24928	-0.011076748371124018	1.862065196037295	-0.427953720092773	-0.326036840677261	-0.314671754837036	POLR2A	DNA-directed RNA polymerase II subunit RPB1
O14646	0.0096570253372193	1.189305614680051	-0.596104193478823	-1.501203943043949	-0.306221652776003	CHD1	Chromodomain-helicase-DNA-binding protein 1
Q9UKE5	1.767516382038594	0.709030278027058	-0.26962655037641503	-1.358875386416916	-0.40118869394063905	TNIK	TRAF2 and NCK-interacting protein kinase
Q13451	1.611743248999122	0.7907506227493319	1.9565934538841279	2.99239420890808	1.7067165225744279	FKBP5	Peptidyl-prolyl cis-trans isomerase FKBP5
O60784	1.219497084617613	0.991735488176344	1.901556313037871	2.74982595443725	1.516536980867384	TOM1	Target of Myb protein 1
O15027	1.5929185822606047	1.713068678975101	1.721128165721889	2.28941428661346	1.0320629775524102	SEC16A	Protein transport protein Sec16A
O75152	-0.20337396860122692	0.5620007514953641	-1.361190497875214	-2.319693684577946	-0.359518200159073	ZC3H11A	Zinc finger CCCH domain-containing protein 11A
Q12923	-0.884455010294914	-1.457234308123584	0.06920124590396903	0.38986666500568395	0.998023942112926	PTPN13	Tyrosine-protein phosphatase non-receptor type 13
Q14204	-0.433654621243477	-1.8933830410242092	-0.24695110321044939	1.1696990579366708	-0.30181133747100797	DYNC1H1	Cytoplasmic dynein 1 heavy chain 1
Q4V328	1.992124021053316	-0.685281813144684	0.320455968379974	1.5601822733879058	0.5055392687208952	GRIPAP1	GRIP1-associated protein 1
Q96PN7	-2.2549211978912327	-1.374174177646637	-0.7807892635464666	-0.952350705862045	-0.08223479986190796	TRERF1	Transcriptional-regulating factor 1
P49116	1.392520397901536	0.5892369747161881	0.744295895099641	2.59041738510132	1.0647093355655683	NR2C2	Nuclear receptor subfamily 2 group C member 2
Q9ULM3	-1.6253175735473602	-1.42291235923767	0.147331893444061	0.6670293807983398	-0.06927233934402505	YEATS2	YEATS domain-containing protein 2
Q99460	2.290942519903185	0.952330380678177	-0.05630189180374101	-0.403055042028427	-0.18322125077247597	PSMD1	26S proteasome non-ATPase regulatory subunit 1
Q8TCN5	1.616059958934787	2.54373061656952	0.525321990251544	0.817149773240092	0.9332012608647373	ZNF507	Zinc finger protein 507
Q12888	0.35223267786204837	-1.5808440614491717	0.3097459804266694	1.0791430305689584	0.106665326282382	TP53BP1	TP53-binding protein 1
Q8NFC6	0.834685087203975	-0.689780056476593	0.14336657524108898	-1.701034069061275	-0.967895090579986	BOD1L1	Biorientation of chromosomes in cell division protein 1-like 1
Q13501	2.59515225887298	2.403526186943049	0.5766907930374101	2.355011403560633	0.8222668766975351	SQSTM1	Sequestosome-1
Q5PRF9	0.09720766544342002	1.7149923741817452	-0.16361495852470398	-0.38136705756187494	0.177438139915466	SAMD4B	Protein Smaug homolog 2
P52272	0.691773116588595	-1.172759890556335	-0.311963498592376	-1.491810917854309	-1.466877102851867	HNRNPM	Heterogeneous nuclear ribonucleoprotein M
Q9H7F0	-1.437295362353326	-1.672752857208253	-1.2981999889016165	-2.43151926994324	-0.09015536308288996	ATP13A3	Probable cation-transporting ATPase 13A3
P53985	-2.389975875616076	-0.09968551993370003	0.511275559663773	-0.10320603847503604	-0.05161976814270003	SLC16A1	Monocarboxylate transporter 1
Q5JSZ5	1.3810557574033722	-0.53582675755024	-0.847413197159767	-0.094727531075478	-1.209084585309028	PRRC2B	Protein PRRC2B
Q9GZR7	1.8175507187843352	-1.198043763637545	0.3754806071519853	0.2716255225241186	0.407848283648491	DDX24	ATP-dependent RNA helicase DDX24
Q9NYZ3	0.9726901873946223	1.858896195888523	-0.08210086822508988	1.6276747584342992	2.26433944702149	GTSE1	G2 and S phase-expressed protein 1
Q9NYZ3	0.5989294648170431	-1.304609477519989	-0.6753362948074935	-2.196905076503757	-0.947415351867676	GTSE1	G2 and S phase-expressed protein 1
Q14160	-1.038686066865921	-2.117818176746368	0.540116727352142	-1.428283929824829	-1.790328860282898	SCRIB	Protein scribble homolog
Q9Y4E1;Q641Q2	-2.1659507155418423	-1.745898187160492	0.6366851925849879	-0.45718796551227603	-0.346877783536911	WASHC2C;WASHC2A	WASH complex subunit 2C;WASH complex subunit 2A
Q58WW2	0.18737632036209095	0.852345049381254	-0.900365740060806	-1.637063324451446	-0.937190920114517	DCAF6	DDB1- and CUL4-associated factor 6
Q0ZGT2	-1.8612827062606798	-0.21794496476650202	-0.3474129932001234	-0.708987176418305	1.2391926050186202	NEXN	Nexilin
O43765	-1.4023993611335739	-1.511756837368014	0.395484864711761	0.32686239480972196	-0.11912477016449002	SGTA	Small glutamine-rich tetratricopeptide repeat-containing protein alpha
P29966	-1.9974597096443159	-2.2389373183250463	0.072415471076965	-0.34189072251319896	-0.25018477439880393	MARCKS	Myristoylated alanine-rich C-kinase substrate
Q8TEU7	-0.6320482492446929	-2.1296206116676357	-0.8977631330490149	-1.1018752604723008	-2.47942960262299	RAPGEF6	Rap guanine nucleotide exchange factor 6
Q9UQ35	0.4962562918663026	1.3175786733627346	-0.3746655881404874	-1.2069473266601554	-0.5620845556259154	SRRM2	Serine/arginine repetitive matrix protein 2
Q9UKV3	1.9211633205413778	-0.5411256551742519	1.2330662608146659	-0.04537230730056796	0.82478666305542	ACIN1	Apoptotic chromatin condensation inducer in the nucleus
Q99502	1.219652086496354	1.369598358869549	0.196406528353691	-1.138913899660111	0.3167266249656681	EYA1	Eyes absent homolog 1
P25788	1.3028745651245082	0.179521173238755	-0.567169100046157	-1.669379234313962	-0.6197374165058129	PSMA3	Proteasome subunit alpha type-3
Q9UHB6	-0.2749775648116999	1.591319173574452	1.465045809745793	2.26466917991639	1.0473314300179528	LIMA1	LIM domain and actin-binding protein 1
P07196	-1.994259476661682	0.654705345630646	0.5719286203384399	0.11987945437431397	-1.1177510619163509	NEFL	Neurofilament light polypeptide
Q14684	0.08933645486831288	1.5227713882923088	0.9999827109277208	2.8084201812744096	1.3679340481758078	RRP1B	Ribosomal RNA processing protein 1 homolog B
O95983	-1.439112976193429	-3.0503379106521598	-0.7366488277912149	-1.033825427293778	-0.7248545885086068	MBD3	Methyl-CpG-binding domain protein 3
P25098	-1.290243525058035	-0.4993461854755881	1.3038022331893449	0.6035423688590529	-0.3112050481140611	GRK2	Beta-adrenergic receptor kinase 1
P78527	2.793395698070523	1.0802027285099025	1.273619920015335	0.38106882572174006	0.841722249984741	PRKDC	DNA-dependent protein kinase catalytic subunit
Q01831	1.5094486027956042	-0.5895219892263417	-0.8281540125608448	0.5559441596269603	-0.4133373349905017	XPC	DNA repair protein complementing XP-C cells
P11388	-1.367455661296845	1.144261956214905	0.05155496299266901	0.785000860691071	0.11145670711994202	TOP2A	DNA topoisomerase 2-alpha
Q92615	2.430307328701023	2.96233308315277	1.236142545938495	2.153809249401096	1.228360861539844	LARP4B	La-related protein 4B
P46013	2.5317324399948102	1.377983585000038	1.049353599548339	2.41957366466522	0.4730165004730219	MKI67	Proliferation marker protein Ki-67
Q9UER7	0.843218863010405	1.5105302855372416	1.315812379121779	2.43791103363037	2.332081139087676	DAXX	Death domain-associated protein 6
P29966	-2.3088220357894897	-2.78313076496124	-0.32373249530792003	-1.024719744920728	-0.871594727039335	MARCKS	Myristoylated alanine-rich C-kinase substrate
Q03164	0.36192041635513705	1.621001660823826	1.1939178761094849	2.77303433418274	1.2954151406884233	KMT2A	Histone-lysine N-methyltransferase 2A
Q9NZJ0	1.6564620137214612	2.87412357330322	0.1280661821365301	1.385857656598086	1.724278330802913	DTL	Denticleless protein homolog
Q9UN81	0.641169458627701	-0.27257803082466103	-0.10925418138504	0.526982799172402	1.732769340276715	L1RE1	LINE-1 retrotransposable element ORF1 protein
Q9UPT8	1.705576628446577	0.999847084283828	-0.06873244047165	-0.7287748157978029	0.05173122882843001	ZC3H4	Zinc finger CCCH domain-containing protein 4
Q8NCY6	2.462139129638671	0.714395895600319	0.556651443243027	1.11276662349701	0.7596242055296901	MSANTD4	Myb/SANT-like DNA-binding domain-containing protein 4
Q8IWZ3	1.461175203323367	3.0444895029068	2.114193454384807	2.657335937023166	2.939653098583224	ANKHD1	Ankyrin repeat and KH domain-containing protein 1
Q08AD1	1.9923953413963291	0.5611584186553951	0.570745766162872	0.08318860828876501	-0.644626557826996	CAMSAP2	Calmodulin-regulated spectrin-associated protein 2
P24928	1.582895755767822	1.785339891910554	0.27324473857879605	-0.6144508719444259	0.25599867105484003	POLR2A	DNA-directed RNA polymerase II subunit RPB1
Q99426	1.4661211967468248	0.715960860252381	0.34800218045711495	-1.406462907791135	-0.014443293213843994	TBCB	Tubulin-folding cofactor B
Q96JM3	2.409668922424321	1.668330371379852	-0.032287001609799026	1.427034795284271	0.802887827157974	CHAMP1	Chromosome alignment-maintaining phosphoprotein 1
Q04727	-0.721987575292587	-0.764989465475082	-1.179397374391556	-2.732717692852018	-0.732108816504478	TLE4	Transducin-like enhancer protein 4
O75122	-2.59278476238251	-2.4686733484268197	-0.22162222862243008	-1.517383784055708	-1.2655219212174396	CLASP2	CLIP-associating protein 2
O75970	2.86469876766205	1.702983856201169	0.560858726501462	0.8408900946378679	0.46103286743163796	MPDZ	Multiple PDZ domain protein
Q86U44	2.365962445735931	0.9255936741828921	0.05176186561584495	-0.09842437505722001	-0.291664361953735	METTL3	N6-adenosine-methyltransferase catalytic subunit
Q96CP6	1.055528387427326	1.2921182587742766	0.7040122747421221	2.84424746036529	1.496851265430446	GRAMD1A	Protein Aster-A
O43572	0.730711042881012	0.10414031147956798	0.416762232780456	-1.700019955635071	-0.82580441236496	AKAP10	A-kinase anchor protein 10, mitochondrial
Q5SW79	0.010078549385071023	-0.055247843265533	-1.0065705478191371	-2.249081850051879	-0.5726333037018771	CEP170	Centrosomal protein of 170 kDa
P49006	-2.310570001602171	-0.929975301027298	0.30313736200332597	-0.5943279154598713	-0.7607591897249221	MARCKSL1	MARCKS-related protein
Q9BZ23	0.5891363024711611	0.9880597591400151	1.86226737499237	-0.38584327697753995	-0.02981865406036399	PANK2	Pantothenate kinase 2, mitochondrial
Q8WYP5	-1.594866812229157	-2.205072164535521	0.5124350786209089	0.11973237991332997	-1.190270841121674	AHCTF1	Protein ELYS
Q92674	-2.003455340862273	-0.174790650606155	-0.06730118393897999	0.23259526491165206	0.03590863943099998	CENPI	Centromere protein I
P35240	-2.6150410771369916	-1.6264027953147888	-0.09585291147232	-0.27363336086273193	-0.41293653845786993	NF2	Merlin
Q04726	0.4512526206672193	1.60915207862854	0.7361675798892979	0.5912292376160623	-0.79666674137115	TLE3	Transducin-like enhancer protein 3
Q8IWA0	1.545911490917202	1.225921377539631	0.5894622802734341	2.31692039966583	2.42407321929931	WDR75	WD repeat-containing protein 75
Q8WWM7	2.56826722621918	-0.222514808177948	0.43709996342659013	0.47777990251779573	0.23336941003799505	ATXN2L	Ataxin-2-like protein
Q9Y520	1.857683092355724	1.238889485597606	2.222136110067363	3.01823139190673	1.7997733354568435	PRRC2C	Protein PRRC2C
Q5HYJ3	0.797757893800731	0.07103484869003301	-1.492399543523789	-1.647715419530869	-0.43787489086389597	FAM76B	Protein FAM76B
P17812	2.489555001258854	1.8382623791694641	0.287688612937927	0.441726952791214	0.05839931964874201	CTPS1	CTP synthase 1
Q14160	-2.76469779014587	-1.505572736263274	-0.349318504333495	-1.477493509650229	-1.619696915149687	SCRIB	Protein scribble homolog
Q13428	-0.27802475169301044	1.3179778754711111	-0.942849606275559	-0.484700471162796	-1.5816525518894191	TCOF1	Treacle protein
O76021	1.560243070125579	0.08390712738036998	1.3233841657638543	2.046746730804443	2.103103399276733	RSL1D1	Ribosomal L1 domain-containing protein 1
Q6ZRS2	-0.199804097414017	0.935172945261002	-0.314777702093124	1.840059369802474	0.261787801980972	SRCAP	Helicase SRCAP
P35612	2.85836255550385	1.889069914817812	1.1564954668283491	1.6591438651084922	0.9599745273590111	ADD2	Beta-adducin
Q15696	0.775687113404274	1.2295507192611699	0.33715647459030196	0.851708091795445	2.570147633552554	ZRSR2	U2 small nuclear ribonucleoprotein auxiliary factor 35 kDa subunit-related protein 2
Q8IYB3	0.3700087387114768	1.122156947851182	-0.324950963258743	-0.8347927629947671	1.388761252164843	SRRM1	Serine/arginine repetitive matrix protein 1
P22314	2.77738678455353	1.1797509640455262	0.9820514135062706	0.569911599159242	0.6824743449687971	UBA1	Ubiquitin-like modifier-activating enzyme 1
Q01167	2.368268072605129	2.290043413639069	0.23183822631835904	0.5938689410686491	0.35230427980422896	FOXK2	Forkhead box protein K2
Q5VWG9	0.20604169368743686	2.94194686412811	1.2123281657695748	1.502431362867353	0.5909487903118109	TAF3	Transcription initiation factor TFIID subunit 3
P46013	-2.085469841957089	-0.8479336798191071	-0.07456514239311202	0.660481333732601	-0.34061466157436393	MKI67	Proliferation marker protein Ki-67
O95819	-1.0711674429476297	-1.533287018537525	-0.9303193315863649	-2.1284146308898997	0.3538960218429501	MAP4K4	Mitogen-activated protein kinase kinase kinase kinase 4
O75781	-1.2742700576782229	-0.713596642017365	-2.570416271686554	-2.92904222011566	-1.45320549607277	PALM	Paralemmin-1
Q9ULI0	-1.9196449369192115	-0.2221923172473905	0.3569017499685285	0.048571713268756894	1.4673686176538485	ATAD2B	ATPase family AAA domain-containing protein 2B
Q5SRE5	0.9442306756973249	2.0790469348430607	1.83807238936424	2.82410001754761	2.129225939512251	NUP188	Nucleoporin NUP188
Q8NEY1	-2.99881911277771	-1.5270332545042011	-0.957552939653394	-1.616879254579542	-0.5423542857170081	NAV1	Neuron navigator 1
P38159;Q96E39	-2.013007670640942	-0.613057911396027	-0.1224405169487	0.615261286497118	-0.43479864671826374	RBMX;RBMXL1	RNA-binding motif protein, X chromosome;RNA binding motif protein, X-linked-like-1
Q13367	2.4193406701087987	1.725732505321502	0.22017735242843595	1.246827840805053	0.281849682331085	AP3B2	AP-3 complex subunit beta-2
Q14814	-0.899297505617142	0.6178393959999039	-0.894776731729508	-1.8880531191825858	-0.412608787417412	MEF2D	Myocyte-specific enhancer factor 2D
Q00536	0.301837146282196	-1.1329658478498459	0.806447163224221	1.5898063927888841	0.39348341524601	CDK16	Cyclin-dependent kinase 16
Q14978	-1.129791319370274	-2.481762290000919	-1.425462856888775	-2.393395841121677	-1.951721817255024	NOLC1	Nucleolar and coiled-body phosphoprotein 1
P38159	-2.9634820222854703	-1.1858936697244684	-0.9523045420646711	-1.2128169238567392	-0.8760867565870321	RBMX	RNA-binding motif protein, X chromosome
Q8IVW6	1.189475640654568	0.19268132746219602	-0.286948084831238	-1.997601762413982	-0.411565944552422	ARID3B	AT-rich interactive domain-containing protein 3B
P23588	2.484453320503234	-0.49567848443984996	0.299781277775764	0.3326520621776578	0.3693852797150609	EIF4B	Eukaryotic translation initiation factor 4B
Q8ND82	0.7820148468017549	1.369552135467526	1.4026229679584468	2.6771844625472996	0.7513021230697599	ZNF280C	Zinc finger protein 280C
Q8IY92	-1.277871936559677	-0.03720253705978399	-0.1125329732894902	1.074790745973583	-0.2487171590328221	SLX4	Structure-specific endonuclease subunit SLX4
P78371	-1.101957201957703	-1.563664078712467	0.739299297332763	0.32592576742172197	0.097573190927505	CCT2	T-complex protein 1 subunit beta
Q96GN5	-0.482996225357051	-0.880247592926021	0.728687822818756	1.718414068222049	1.5452550649642989	CDCA7L	Cell division cycle-associated 7-like protein
Q9H1E3	1.095323026180264	-0.8218049928545956	-0.7723642345517878	-1.1911688148975381	-1.603361189365387	NUCKS1	Nuclear ubiquitous casein and cyclin-dependent kinase substrate 1
Q6R327	-0.920937046408653	-2.18224155902863	-0.560316264629364	-1.582499921321869	-1.249615177512169	RICTOR	Rapamycin-insensitive companion of mTOR
P18031	-1.8609091043472321	-1.880993485450742	0.299141883850098	0.04664278030395497	0.376822650432587	PTPN1	Tyrosine-protein phosphatase non-receptor type 1
Q00587	1.283387482166295	-1.6250355839729351	0.7950589060783391	0.668548434972763	-0.06655430793762199	CDC42EP1	Cdc42 effector protein 1
Q86UP3	-1.8666699454188322	0.8209254816174507	0.004497662186622606	-0.43639206141233433	0.4982383325695987	ZFHX4	Zinc finger homeobox protein 4
Q9UNS1	1.273448869585995	1.3635014742612879	2.115589261054997	2.64262485504151	1.841839164495472	TIMELESS	Protein timeless homolog
Q00587	0.48333170264959296	-1.785167075693606	0.47425731271505406	0.853237055242062	-0.911051012575626	CDC42EP1	Cdc42 effector protein 1
Q9NX40	1.9952235817909272	-1.1776489615440329	0.258657425642013	1.182378351688385	0.485167000442743	OCIAD1	OCIA domain-containing protein 1
Q6Y7W6	0.2535337805747939	-0.834680877625942	-0.318009465932846	-1.849628627300266	-1.583322405815124	GIGYF2	GRB10-interacting GYF protein 2
Q9HCS5	-1.1691096425056449	0.786462187767029	-0.525980262085795	-0.936503767967224	-0.460965014994144	EPB41L4A	Band 4.1-like protein 4A
Q9ULJ3	2.0359935760498047	2.7198086977005	0.516633450984955	0.969346977770329	0.7168731689453129	ZBTB21	Zinc finger and BTB domain-containing protein 21
Q8N3F8	-2.5808792114257804	-2.7242739200592	-1.140025764703749	-0.8767741918563831	-1.378920733928679	MICALL1	MICAL-like protein 1
Q9H5H4	1.3046404123306279	1.814761161804197	-0.628271460533143	0.547092139720917	1.4264177680015568	ZNF768	Zinc finger protein 768
Q96JM3	2.72591769695282	1.654484689235688	0.09272295236587502	1.0252873962745073	0.920409932732582	CHAMP1	Chromosome alignment-maintaining phosphoprotein 1
Q8NC56	-1.066039204597473	-1.45403945446014	1.3891695737838698	0.200202226638794	-0.6965646147727971	LEMD2	LEM domain-containing protein 2
Q92974	2.56943118572235	0.959458529949185	1.109263122081753	1.744367778301236	2.309795498847958	ARHGEF2	Rho guanine nucleotide exchange factor 2
O60271	-0.04930840432643796	-1.771050557494159	0.852249398827553	0.1985998377203946	0.606580868363381	SPAG9	C-Jun-amino-terminal kinase-interacting protein 4
P29375	-2.064500391483306	-0.34400904178619407	-0.455984026193619	-0.29121869802475	-1.376528739929199	KDM5A	Lysine-specific demethylase 5A
Q15545	2.18454736471176	-0.6305348277092001	-0.07635331153869607	0.330499053001404	0.891710072755814	TAF7	Transcription initiation factor TFIID subunit 7
Q8IWI9	-1.810051381587979	1.042995870113371	-0.46572574973106406	0.478362202644348	-0.06838744878768904	MGA	MAX gene-associated protein
Q96S38	-1.6942215524613857	0.30167952552437827	0.4018054343760013	0.8041278757154943	0.8591902889311313	RPS6KC1	Ribosomal protein S6 kinase delta-1
P23588	0.09962433576583896	-2.370184093713758	0.228321760892868	-0.22902810573577861	0.07386860251426697	EIF4B	Eukaryotic translation initiation factor 4B
Q9UKE5	-1.867205917835236	-0.9646731177344919	-0.723627597093582	-2.096363127231597	0.09450751543045299	TNIK	TRAF2 and NCK-interacting protein kinase
P55010	2.64321768283844	0.16967505216598494	0.525354996323586	0.821554616093636	0.342515856027603	EIF5	Eukaryotic translation initiation factor 5
O95757	-1.876896463334559	0.276118420064449	0.618503011763096	1.292602695524691	-0.32447677105665196	HSPA4L	Heat shock 70 kDa protein 4L
Q6ZVF9	-0.31694194674491893	-0.40369114279747	0.659461438655853	1.041044682264328	1.748829752206798	GPRIN3	G protein-regulated inducer of neurite outgrowth 3
Q96JM3	2.79988002777099	1.80990785360336	0.6106833815574609	1.1022444441914525	0.9402912706136669	CHAMP1	Chromosome alignment-maintaining phosphoprotein 1
Q9BXI6	-1.2197721898555711	-0.7239599227905231	-1.694493204355236	-2.455368161201473	-2.2614381909370382	TBC1D10A	TBC1 domain family member 10A
Q4LE39	0.913193926215172	-0.7846601754427	1.161923334002495	-1.2693442851305	0.899214193224907	ARID4B	AT-rich interactive domain-containing protein 4B
Q08AD1	0.027610123157501998	-0.17140692472457808	-1.075622215867042	-1.963005602359774	-2.439446032047274	CAMSAP2	Calmodulin-regulated spectrin-associated protein 2
Q96EV2	-0.2089482545852679	-1.750767827033998	-1.35611827671528	-2.64792954921723	-1.550930470228197	RBM33	RNA-binding protein 33
Q9GZR7	2.95161330699921	0.591066241264345	0.911872476339342	1.3790300488472	0.941164426505567	DDX24	ATP-dependent RNA helicase DDX24
Q9Y385	1.3955682814121295	-0.2488390803337095	-0.2874878644943235	-1.6794402301311504	0.2193837165832515	UBE2J1	Ubiquitin-conjugating enzyme E2 J1
Q9C0C2	-0.32557821273803705	-1.695751011371613	0.1288143992424009	-1.2801923155784611	-1.1980340778827672	TNKS1BP1	182 kDa tankyrase-1-binding protein
P30414	-0.20487606525421204	-0.028092265129089966	0.5902130603790281	2.5423728823661853	0.619795575737953	NKTR	NK-tumor recognition protein
Q9UI36	1.7996088862419162	-0.2661839425563808	0.034665081650018706	-0.3413597345352168	-0.3147594630718228	DACH1	Dachshund homolog 1
Q9NXG2	2.86652028560638	1.6763731278479055	1.348399192094798	2.198426604270931	2.275636970996852	THUMPD1	THUMP domain-containing protein 1
Q6UN15	-0.41029480099678	-0.323317259550094	0.518576219677925	1.91568437218666	0.4610930904746059	FIP1L1	Pre-mRNA 3'-end-processing factor FIP1
Q9BRS8	2.47561967372894	1.596749007701871	0.7818674445152259	2.4347130060195896	0.49065792560577093	LARP6	La-related protein 6
Q5JSZ5	1.859979927539829	2.78245007991791	0.44892567396164296	1.472399860620502	0.3628731966018719	PRRC2B	Protein PRRC2B
P38432	-2.289546549320221	0.260235786437988	-0.26920717209577577	0.20562195777893	0.31765717267990107	COIL	Coilin
Q9H165	-2.397422134876247	-1.665726661682129	-0.8671525605022905	-0.37280386686325007	-0.15135407447814897	BCL11A	B-cell lymphoma/leukemia 11A
Q9P035	-0.88486474752426	-0.45507949590682906	0.150013819336892	1.77452152967453	0.43900413811206895	HACD3	Very-long-chain (3R)-3-hydroxyacyl-CoA dehydratase 3
Q9H792	0.22209274768829013	1.2479672897607075	1.3015625439584242	2.34133684635162	2.271877229213713	PEAK1	Inactive tyrosine-protein kinase PEAK1
Q92667	-1.088109850883486	-0.9843357801437359	0.73932945728302	1.686829209327694	0.03919859230518309	AKAP1	A-kinase anchor protein 1, mitochondrial
Q14684	0.89812234044075	0.543970957398414	1.698869884014129	1.994475245475764	-0.4273600578308061	RRP1B	Ribosomal RNA processing protein 1 homolog B
P46821	2.6463041305542	2.144330143928526	0.5680691003799421	1.1854926049709298	0.7955870628356911	MAP1B	Microtubule-associated protein 1B
P25789	0.6272143721580519	-0.837267726659775	0.07042822241783098	-1.108608007431031	-1.741900622844698	PSMA4	Proteasome subunit alpha type-4
Q14152	0.9181143343448681	-0.610420495271683	-0.696802020072937	-2.182742565870282	-0.675298094749451	EIF3A	Eukaryotic translation initiation factor 3 subunit A
P46821	1.528092183172703	0.9346617460250859	2.101740866899491	2.91462504863739	1.9230806231498718	MAP1B	Microtubule-associated protein 1B
Q9NYP3	-0.032251611351967024	1.4678401947021498	-0.392795622348785	-1.33235061168671	-0.8785579204559331	DONSON	Protein downstream neighbor of Son
P53355	2.433039426803589	-0.0073373913764960275	0.5602185726165769	0.752865627408027	0.5789764653891323	DAPK1	Death-associated protein kinase 1
P62753	-1.791565209627154	-1.621587783098224	0.348723202943802	0.517989486455918	0.37056043744087197	RPS6	40S ribosomal protein S6
P49454	0.2632786035537721	2.326574385166168	1.102908506989479	0.19854074716568004	1.316987812519074	CENPF	Centromere protein F
Q96KP4	-0.7373991981148715	0.732691228389738	-1.380588412284851	-2.292692244052882	-0.54079882800579	CNDP2	Cytosolic non-specific dipeptidase
Q02447	-2.043770849704746	0.25735592842101984	-1.770949125289921	-2.178782045841221	-2.0066416263580362	SP3	Transcription factor Sp3
O95400	1.535689834505315	0.2211184836924079	-0.41266691312193915	-0.8945321999490261	-0.4479230903089051	CD2BP2	CD2 antigen cytoplasmic tail-binding protein 2
Q9BRD0	1.0441156923770911	1.643851727247238	-0.750647693872452	0.39480151236057304	-0.573531180620193	BUD13	BUD13 homolog
Q9UDY2	-1.6271692775189834	0.3285093642771246	0.3804410137236116	1.2534556128084666	0.7253558970987796	TJP2	Tight junction protein ZO-2
O15164	-1.050349116325379	0.618829131126404	-0.031117171049117986	1.352467000484467	1.148422777652741	TRIM24	Transcription intermediary factor 1-alpha
Q7Z4V5	2.4329638481140092	1.0251576751470561	1.2124103307724001	0.01296418905258201	0.1551408171653751	HDGFL2	Hepatoma-derived growth factor-related protein 2
Q7Z5L9	-1.065678596496582	-0.438224658370018	1.136016011238097	0.503801167011261	-0.5999720096588139	IRF2BP2	Interferon regulatory factor 2-binding protein 2
Q86UP3	-1.452118068933489	-0.15139836072921986	-0.9255526438355468	-2.20328390598297	-0.92255609482527	ZFHX4	Zinc finger homeobox protein 4
Q9Y6A5	1.517661869525905	0.4409292936325078	-0.6587452292442351	1.010631442070008	-0.535735309123992	TACC3	Transforming acidic coiled-coil-containing protein 3
P18615	0.018897116184234064	0.29837268590926913	-1.357579827308655	-2.414502561092381	-0.869632385671139	NELFE	Negative elongation factor E
Q9UGU0	-0.0617660209536554	1.7025521025061598	-1.2696881070733101	0.201187662780285	-1.09618178755045	TCF20	Transcription factor 20
Q96N67	-1.866555690765386	-2.559356927871706	-0.060693919658661	-0.287143349647522	-0.05981749296188399	DOCK7	Dedicator of cytokinesis protein 7
Q96D71	0.6493833959102631	-1.748824030160904	0.496588140726089	0.08066551946103567	0.774450868368149	REPS1	RalBP1-associated Eps domain-containing protein 1
Q9BY44	2.40488719940185	1.223309129476547	0.9517624080181115	1.117066949605941	0.295358061790466	EIF2A	Eukaryotic translation initiation factor 2A
Q86T65	-2.726269960403438	-0.8768869265913963	-0.8138100877404213	-1.6100971102714539	-0.229140102863312	DAAM2	Disheveled-associated activator of morphogenesis 2
P27448	-0.378587484359741	-2.172900795936588	0.559773087501522	-0.8063132353127004	-1.458808779716492	MARK3	MAP/microtubule affinity-regulating kinase 3
Q96ST2	-2.509615421295168	-1.503526329994202	-0.30373209714889593	-0.48246595263481196	-0.521242201328278	IWS1	Protein IWS1 homolog
Q9HA47	0.5076514482498159	-0.796885158866644	-1.851814627647404	-1.7683466672897339	-0.402174144983292	UCK1	Uridine-cytidine kinase 1
Q9NW07	-0.399110764265061	0.4223881959915181	-1.478053331375122	-1.9594930410385119	-1.1901201605796818	ZNF358	Zinc finger protein 358
Q96RU3	1.3822335824370342	-1.042822457849979	-0.205126337707042	-1.1844220533967058	-0.450356848537922	FNBP1	Formin-binding protein 1
Q92667	-1.251599788665771	-1.786255836486815	0.20069414377212502	-0.5088310688734055	-0.468576401472092	AKAP1	A-kinase anchor protein 1, mitochondrial
Q8IZ21	0.731029435992241	-0.300227411091328	0.22214512526988903	-1.950722053647038	-0.37672834098339103	PHACTR4	Phosphatase and actin regulator 4
P25054	0.889281719923021	0.45906907320022794	2.159273743629457	2.262670814990999	1.8892897963523878	APC	Adenomatous polyposis coli protein
O96013	0.09155297279357899	-1.3739682734012608	-1.160581976175308	-2.666025578975681	-1.216078847646714	PAK4	Serine/threonine-protein kinase PAK 4
P35611	-2.816439270973203	-0.24697533249855097	-0.20077395439148	-0.917469084262848	-0.19250291585922297	ADD1	Alpha-adducin
Q9Y2X7	0.71683675050735	0.30892765522002996	1.888507843017574	2.6508920192718497	1.665769487619396	GIT1	ARF GTPase-activating protein GIT1
O43768	1.917951643466949	1.737209022045139	0.15966036915779103	-0.47726815938949085	-0.4080803990364069	ENSA	Alpha-endosulfine
Q9BY84	1.7738523483276412	0.982007741928101	0.685192108154297	-0.335842549800873	-0.30511957406997703	DUSP16	Dual specificity protein phosphatase 16
Q6P0Q8	1.821984842419625	0.731555834412575	0.0033943802118300004	-0.8963695019483551	-0.689462885260582	MAST2	Microtubule-associated serine/threonine-protein kinase 2
Q7KZI7	-2.028342902660367	-2.50900375843048	-0.06742227077483998	-0.531269550323483	-1.18244871497154	MARK2	Serine/threonine-protein kinase MARK2
Q96PM9	1.59558932483196	0.05585220456123399	-1.28003413975239	-1.4640966206789	-0.1143602393567558	ZNF385A	Zinc finger protein 385A
O60716	-1.3674414223060003	-2.2039376497268672	-0.15828299522400013	-2.3400589227676383	-1.319337595254182	CTNND1	Catenin delta-1
O95677	-0.910167992115021	0.749192476272581	-1.073688447475434	-2.342932224273679	-0.392974555492402	EYA4	Eyes absent homolog 4
Q8IWQ3	0.5845850706100469	-1.466681897640228	-0.8865641951560971	-0.9798895120620721	-1.691872060298919	BRSK2	Serine/threonine-protein kinase BRSK2
P52272	-1.414422988891599	-2.93462467193603	-0.493715882301328	-1.1743617132306075	-0.44131350517272705	HNRNPM	Heterogeneous nuclear ribonucleoprotein M
Q8NEY1	-2.87971436977387	-0.7401260733604451	-0.5176239907741571	-1.725684106349947	-0.44490408897400113	NAV1	Neuron navigator 1
Q5M775	-0.9015910923480981	-1.450092822313304	0.48035320639610296	0.332972019910813	-0.16103568673133817	SPECC1	Cytospin-B
P28370	-2.001845836639405	-1.350580483675003	-1.075098887085915	-0.675567239522934	-0.28489989042282104	SMARCA1	Probable global transcription activator SNF2L1
P38398	2.261364340782167	1.6058807969093332	-0.16031825542449896	0.506277620792389	-0.08752644062042192	BRCA1	Breast cancer type 1 susceptibility protein
A1L390	0.09965479373931896	-0.688161075115205	1.452782988548279	2.3900565505027753	1.062606394290924	PLEKHG3	Pleckstrin homology domain-containing family G member 3
Q8WVC0	-0.11118638515472401	1.664671421051025	0.008474767208099032	0.841872930526733	2.026689052581785	LEO1	RNA polymerase-associated protein LEO1
O43719	-0.29841047525406306	-0.8628838062286421	-1.887978315353398	-2.14510691165925	-1.9027721285820052	HTATSF1	HIV Tat-specific factor 1
Q00587	2.220479458570477	-0.635536462068553	0.897939145565033	0.42668547015637154	-0.534537523984909	CDC42EP1	Cdc42 effector protein 1
Q8IX90	0.261022925376896	1.719120979309086	1.857614517211918	2.67650306224823	1.2470566499978344	SKA3	Spindle and kinetochore-associated protein 3
Q9H2P0	0.12006863951683	-2.298824638128284	0.142113268375397	-0.485477402806282	0.23260775208473206	ADNP	Activity-dependent neuroprotector homeobox protein
O00193	1.036135941743846	-0.5828538686037065	-1.247327238321304	-1.414263099431992	-1.296763092279434	SMAP	Small acidic protein
P35611	0.719131171703343	1.4789726622402708	1.461001094430689	2.6464689970016497	2.129759132862095	ADD1	Alpha-adducin
P11388	-1.8106177002191575	0.0973831862211224	0.2190294414758684	0.8715016692876815	0.20636902749538438	TOP2A	DNA topoisomerase 2-alpha
Q8NCD3	0.834402143955232	2.29928910732269	0.7744491994380961	2.095198750495912	1.0896589644253267	HJURP	Holliday junction recognition protein
P62861	-2.129055202007296	-2.364775478839876	-0.311512053012847	-0.549208432435989	-0.362506598234176	FAU	40S ribosomal protein S30
P29536	-1.865903079509735	0.11760109663009488	-0.8719210624694821	-1.3024900555610661	-0.9262804426252842	LMOD1	Leiomodin-1
Q9H1E3	2.012725293636318	1.2962849736213689	0.232454344630242	0.07098004221916199	0.22823977470398002	NUCKS1	Nuclear ubiquitous casein and cyclin-dependent kinase substrate 1
Q15424	-2.0086619853973433	-0.2040490508079571	-0.816580176353459	-1.623074829578404	-1.387460798025136	SAFB	Scaffold attachment factor B1
Q5SW79	-1.098741739988327	-2.0991696417331682	0.18235644698143	-0.001234740018844993	0.468832939863205	CEP170	Centrosomal protein of 170 kDa
P34897	0.7613827884197231	1.883914053440093	1.041775107383727	2.43560445308685	0.539684355258941	SHMT2	Serine hydroxymethyltransferase, mitochondrial
Q8WYH8	0.34577667713165205	1.176264002919197	0.42134630680084206	2.473219156265261	1.313074737787246	ING5	Inhibitor of growth protein 5
Q14004	0.43103760480881104	1.5799218714237249	0.502029120922092	2.71269249916077	2.181775927543644	CDK13	Cyclin-dependent kinase 13
Q14839	0.427961885929103	-1.4598438739776611	-1.311549186706543	-2.0229550004005468	-0.16072666645050093	CHD4	Chromodomain-helicase-DNA-binding protein 4
Q66K64	-0.3101619482040401	1.07349838316441	-0.437883108854293	-1.95599673688412	0.374772265553475	DCAF15	DDB1- and CUL4-associated factor 15
Q8IY95	2.01615232229233	0.8490468859672571	0.8965703547000909	2.53029048442841	0.842035591602328	TMEM192	Transmembrane protein 192
Q9NRX5	0.933960795402527	1.9831165075302168	-0.681410014629364	-0.70120906829834	-0.575767397880554	SERINC1	Serine incorporator 1
O75382	0.064812541007995	0.12631806731223993	-0.143929451704025	-2.085973054170604	-0.299919232726097	TRIM3	Tripartite motif-containing protein 3
P49760	1.936627686023714	1.7458216547966	0.34682640433311396	-0.11447352170944303	0.660000622272491	CLK2	Dual specificity protein kinase CLK2
O14974	-2.079634428024296	-2.179896235466006	0.455865621566774	-0.8992809131741526	-1.341375440359116	PPP1R12A	Protein phosphatase 1 regulatory subunit 12A
Q69YQ0	1.815510571002961	1.3576853312551986	0.7003180384635941	2.9778641462326103	0.4042140841484081	SPECC1L	Cytospin-A
Q8N3C0	2.067812263965603	1.620407640933993	0.060561597347259966	0.20240452885627702	0.297203838825226	ASCC3	Activating signal cointegrator 1 complex subunit 3
Q99569	-0.3865810334682463	-0.6491529643535613	1.1275154054164926	1.5484895408153527	-0.9967836439609572	PKP4	Plakophilin-4
O14654	-3.13781547546386	-1.40582454204559	-1.369814336299893	-2.20113921165466	-1.8588403463363619	IRS4	Insulin receptor substrate 4
Q8WWM7	1.857778668403623	-0.3619102239608769	1.048684746026993	0.6817775182425974	-0.358417391777037	ATXN2L	Ataxin-2-like protein
Q9UQ35	0.48783054947853094	0.9680731147527692	0.1032351851463319	1.192776709794998	2.078528165817256	SRRM2	Serine/arginine repetitive matrix protein 2
Q9H307	-0.041557252407074086	0.7141081094741789	-1.528734803199768	-1.955508232116701	-0.3730698227882381	PNN	Pinin
Q8IYB3	1.486841797828675	2.179585993289948	2.072184354066849	2.556441068649292	2.225310504436493	SRRM1	Serine/arginine repetitive matrix protein 1
P67809	2.120268523693084	1.352054834365845	-0.16753703355789107	-0.7836630940437361	0.5725777521729474	YBX1	Y-box-binding protein 1
Q7KZI7	0.27888178825378407	-1.8863918781280522	0.28028935194015503	-0.897274374961853	0.48142170906066906	MARK2	Serine/threonine-protein kinase MARK2
Q99956	-0.714353688061237	-0.8709212318062779	-0.29502344131469693	-2.503827333450317	0.19869780540466297	DUSP9	Dual specificity protein phosphatase 9
Q96KP1	-0.03274893760681108	-1.925209462642671	-1.454082489013672	0.48520106077193903	-1.0949538946151731	EXOC2	Exocyst complex component 2
P49792;Q99666	1.274164304137226	-0.913814917206764	-0.960028007626533	-0.399822175502777	0.32089470326900504	RANBP2;RGPD5	E3 SUMO-protein ligase RanBP2;RANBP2-like and GRIP domain-containing protein 5/6
Q9UKE5	-1.712359219789502	-0.09196025133132901	-0.531307116150856	-1.399854809045792	1.094724982976918	TNIK	TRAF2 and NCK-interacting protein kinase
Q12756	2.087572932243344	1.873740077018734	-0.031065225601196067	0.6733155548572549	0.3336730599403389	KIF1A	Kinesin-like protein KIF1A
Q14680	1.7034349143505079	1.470412701368328	0.3500788696110244	-0.33335742354393	-0.5543773472309119	MELK	Maternal embryonic leucine zipper kinase
Q02952	0.76190310716629	2.208149015903472	2.167929530143737	1.9169816374778739	1.655803769826888	AKAP12	A-kinase anchor protein 12
P49792	1.498538479208948	1.202595800161364	1.5107833221554774	2.6356475353241002	1.4463337983470428	RANBP2	E3 SUMO-protein ligase RanBP2
Q02952	2.749940216541293	0.543660938739777	0.565950930118561	1.362287729978561	0.01873505115509	AKAP12	A-kinase anchor protein 12
Q8ND56	-0.36100801825523404	-0.33116304874420205	-1.6044315695762639	-2.304956793785093	-0.330868571996689	LSM14A	Protein LSM14 homolog A
Q92945	1.7607511878013629	3.0346933603286796	0.8006970882415789	1.5103716552257558	1.28250575065613	KHSRP	Far upstream element-binding protein 2
Q9P2D1	-2.072647988796232	0.03295451402664201	-0.2965026963502171	0.17641144990920998	0.07013428211212097	CHD7	Chromodomain-helicase-DNA-binding protein 7
Q5TAX3	0.686309039592746	0.38855069875717496	2.2169621586799657	2.39343142509461	2.128881216049198	TUT4	Terminal uridylyltransferase 4
P53985	-1.971799910068515	-2.275906503200535	0.03013700246810902	-0.361849755048752	-0.23108905553817694	SLC16A1	Monocarboxylate transporter 1
Q7Z5K2	-0.4308270886540411	1.692226432263849	-0.42855302244424814	-0.9361234679818151	0.02683230629190799	WAPL	Wings apart-like protein homolog
P06748	1.230487681925292	-2.009708546102048	0.814874686300754	0.366576261818409	0.275493375957012	NPM1	Nucleophosmin
P35711	-2.0434612631797773	-0.24949029088020397	-0.37104368209838895	-1.9315773844718969	0.277753949165344	SOX5	Transcription factor SOX-5
P19338	2.9568657875061	2.202824890613555	1.363457173109054	0.586903810501098	1.0666985809803	NCL	Nucleolin
Q92564	-0.6119052879512307	-1.728755533695217	-0.07569235563278198	-2.163076579570767	0.017307639122010054	DCUN1D4	DCN1-like protein 4
O95359	-1.263812035322185	-0.676662176847458	0.840130537748336	0.417164608836174	1.225126773118975	TACC2	Transforming acidic coiled-coil-containing protein 2
Q8TEA8	-0.204385414719582	0.909828066825871	-1.183985233306885	-1.7127398252487191	-0.4660012051463128	DTD1	D-aminoacyl-tRNA deacylase 1
Q6GQQ9	-0.714585244655609	-2.137942641973491	0.3749728500843049	-0.8630518913269041	-0.180686265230179	OTUD7B	OTU domain-containing protein 7B
Q8WYP5	-1.955297827720647	-2.80097174644471	-0.4081801176071209	-0.7115681767463728	-0.7563974261283919	AHCTF1	Protein ELYS
Q9UBC2	-2.401703536510471	-1.1561620831489559	-0.320976138114929	-1.45681968331337	-0.36362904310226396	EPS15L1	Epidermal growth factor receptor substrate 15-like 1
P28066	0.607851684093476	0.45473605394363503	2.013784229755403	2.71131217479706	1.865820586681367	PSMA5	Proteasome subunit alpha type-5
P25205	1.691905617713929	1.088673710823059	0.27677825093269404	-0.589118897914886	0.3242445066571239	MCM3	DNA replication licensing factor MCM3
Q03112	-2.267688930034633	-1.5064273029565771	-1.153424128890033	-2.6514643430709803	-0.9198243916034661	MECOM	Histone-lysine N-methyltransferase MECOM
Q9H6R4	0.23901820182800304	1.596152544021607	0.43619877099990906	2.42870992422104	1.017529949545861	NOL6	Nucleolar protein 6
Q9UNF1	2.484926640987401	0.9886448979377751	-0.32781982421875	-0.130226671695709	0.219864070415497	MAGED2	Melanoma-associated antigen D2
O14654	-2.35837233066559	-1.481788262724878	-1.2810183293186148	-1.535925403237345	-1.544908851385119	IRS4	Insulin receptor substrate 4
P02545	-0.7632737159729021	-0.148060441017151	1.423982977867126	1.8120083808898881	0.979720801115036	LMNA	Prelamin-A/C
Q7Z6Z7	-1.896021872758867	-1.188303023576736	0.553923159837723	0.560102730989456	-0.150602519512176	HUWE1	E3 ubiquitin-protein ligase HUWE1
Q9H501	2.095010340213773	2.061521947383878	1.1538591384887669	3.2089276313781703	1.556668519973752	ESF1	ESF1 homolog
Q96T37	-0.417927622795103	-1.0595328658819179	-0.615963101387022	-2.16944694519043	-2.4570517539978	RBM15	RNA-binding protein 15
Q14247	1.412057355046274	1.165436476469041	2.069415390491487	2.82552528381348	2.512323260307313	CTTN	Src substrate cortactin
Q9HCN4	-0.202440023422241	0.262263715267181	1.352410554885864	2.507957577705385	0.878415003418922	GPN1	GPN-loop GTPase 1
Q9NQQ7	-0.857237190008161	-2.99035406112671	-1.505186796188352	-1.2044040039181692	-2.11979293823242	SLC35C2	Solute carrier family 35 member C2
O00159	0.6060821712017029	0.26615655422210394	1.154156774282452	2.72353971004486	1.395409405231473	MYO1C	Unconventional myosin-Ic
Q12756	1.647886514663696	1.882057249546051	0.6943565607070921	1.681625127792358	0.22733986377716098	KIF1A	Kinesin-like protein KIF1A
P12268	0.2305516004562409	0.35221034288406694	0.6980254650115999	1.7761300206184418	2.82469129562378	IMPDH2	Inosine-5'-monophosphate dehydrogenase 2
Q5T2D3	0.353046655654907	-1.137680351734161	0.611795485019684	-1.43120074272156	-0.797984898090362	OTUD3	OTU domain-containing protein 3
Q7LBC6	-2.158369183540347	-1.666475921869281	-0.955261886119845	-2.9196754693985003	-0.7200161814689661	KDM3B	Lysine-specific demethylase 3B
Q8WVC0	2.018983483314518	2.81228315830231	1.824320435523991	0.9829797148704571	0.686969995498661	LEO1	RNA polymerase-associated protein LEO1
P46821	2.037776410579677	1.8516909778118091	2.074992358684535	2.1124209761619523	1.996651083230968	MAP1B	Microtubule-associated protein 1B
Q9UQN3	2.056103348731992	0.889110356569288	1.919377386569975	1.0175642371177651	2.163546383380888	CHMP2B	Charged multivesicular body protein 2b
Q14980	-1.74142849445343	-2.393096387386326	-0.03518217802047696	-0.8320712000131603	-0.013049781322479026	NUMA1	Nuclear mitotic apparatus protein 1
Q9Y4E1;Q641Q2	0.6265326775610451	-1.4021868072450168	0.9490797556936742	-0.0841920562088489	0.19616443291306518	WASHC2C;WASHC2A	WASH complex subunit 2C;WASH complex subunit 2A
Q5SYE7	0.749985858798027	0.776784464716916	-0.24313519708812212	-1.775283887982364	-0.705521360039711	NHSL1	NHS-like protein 1
Q5FBB7	0.342493876814842	0.7010572999715801	-0.24578846991062198	-1.6290931254625372	-0.641068145632744	SGO1	Shugoshin 1
P54132	0.342493876814842	0.7010572999715801	-0.24578846991062198	-1.6290931254625372	-0.641068145632744	BLM	Bloom syndrome protein
P48382	1.4287883639335641	1.492052853107453	0.13284373283386297	0.08884549140930198	-0.26041930913925093	RFX5	DNA-binding protein RFX5
Q9Y2W1	-0.5333384871482851	-0.546147286891937	0.952797114849091	1.9173758625984199	-0.26212203502655	THRAP3	Thyroid hormone receptor-associated protein 3
P20700;Q03252	-0.6658313572406769	-0.49886080622672996	1.262930899858475	0.597537785768509	1.25143238902092	LMNB1;LMNB2	Lamin-B1;Lamin-B2
Q16799	-1.862236052751539	-0.845941334962845	0.11084052920341497	0.676737576723099	0.008310675621032992	RTN1	Reticulon-1
Q9BTC8	0.7701995372772259	1.173329949378972	1.9959302544593849	2.8736732006073	2.177976489067082	MTA3	Metastasis-associated protein MTA3
Q9UPU9	-1.908789893612267	0.193919176235795	0.753640750423074	0.305519232526422	1.053234795108433	SAMD4A	Protein Smaug homolog 1
Q7Z434	-0.10489785671233687	0.43064659833908003	1.586688935756683	2.325329661369323	1.673411846160888	MAVS	Mitochondrial antiviral-signaling protein
P01213	-2.113227546215061	-2.242499768733981	0.09317517280578602	-0.367264747619629	-0.170712292194366	PDYN	Proenkephalin-B
P53621	2.418936267495154	2.650967091321944	2.556090861558913	3.111506462097167	2.426463544368743	COPA	Coatomer subunit alpha
Q9NQZ2	1.9281252324581182	0.533763200044632	0.256930559873581	0.52422845363617	-0.6713571846485119	UTP3	Something about silencing protein 10
Q9BY77	0.6673073172569259	-0.246562659740448	-0.9757751822471621	-1.853459417819974	-1.339135527610779	POLDIP3	Polymerase delta-interacting protein 3
O60245	0.5365158319473271	0.688357174396516	-0.97936999797821	-2.0975967049598743	-0.64392465353012	PCDH7	Protocadherin-7
Q5JSZ5	2.135481178760526	1.6641339659690861	0.5715772211551671	0.13964778184890803	0.046121060848236084	PRRC2B	Protein PRRC2B
Q9NQ29	-2.6462061405181903	-2.074080586433408	-0.774644851684567	-2.57260870933532	-1.185088872909543	LUC7L	Putative RNA-binding protein Luc7-like 1
Q9NYF8	-0.9902177453041079	1.821551620960232	0.911744847893715	1.347474217414856	0.7492865920066833	BCLAF1	Bcl-2-associated transcription factor 1
Q6P0Q8	1.2675827983766794	0.5012684408575295	-0.6638848539441825	-0.5730305667966605	-0.9768433328717945	MAST2	Microtubule-associated serine/threonine-protein kinase 2
Q15003	1.5007374584674829	-1.236097067594528	-0.140568256378174	-1.077332705259323	-1.193600445985794	NCAPH	Condensin complex subunit 2
Q9H2Y7	-1.548284411430361	0.927221953868866	0.693589776754379	0.71617779135704	-0.151261746883392	ZNF106	Zinc finger protein 106
Q5JSZ5	1.8301072716712912	2.219899892807	0.704401820898052	0.18504643440246205	0.7724151313304861	PRRC2B	Protein PRRC2B
Q86VP3	-0.497985780239102	1.774589478969578	0.22287869453430104	1.2114975452423091	1.667823195457458	PACS2	Phosphofurin acidic cluster sorting protein 2
P98175	2.440452873706821	0.45792424678802496	0.640380337834358	0.8145670453086491	0.43168887495994496	RBM10	RNA-binding protein 10
O43347	1.1164064221084093	0.8785836510360243	-0.8028691001236437	-1.4738835282623806	0.44796479865908645	MSI1	RNA-binding protein Musashi homolog 1
Q96RL1	3.01541066169739	1.593336403369904	0.548885643482209	0.712465018033982	0.508202970027924	UIMC1	BRCA1-A complex subunit RAP80
Q96SB3	1.339841395616532	2.56294751167297	0.5954195857048041	1.0205372609198096	0.952111184597016	PPP1R9B	Neurabin-2
Q6ZU80	-2.097785428166392	0.8539222925901411	0.316879354417324	0.803897425532341	0.10596384853124569	CEP128	Centrosomal protein of 128 kDa
O60293	-1.770197749137876	0.19287621974945096	-0.774802058935165	0.10875928401947005	0.06194013357162498	ZFC3H1	Zinc finger C3H1 domain-containing protein
Q6IBW4	0.869424253702163	0.770706504583358	-0.972723156213761	-0.9510576426982881	0.430252641439437	NCAPH2	Condensin-2 complex subunit H2
Q9ULM3	0.890252441167831	1.6465708017349239	0.36838299036026	1.844787716865539	0.6263462603092189	YEATS2	YEATS domain-containing protein 2
Q14126	-1.4009071886539428	-1.9302887320518458	0.2959287166595501	-1.667437314987179	-1.2129636257886849	DSG2	Desmoglein-2
P38398	2.0679845809936603	0.6152438223362001	0.31636351346969915	2.024202048778537	0.7213438451290162	BRCA1	Breast cancer type 1 susceptibility protein
P61254	2.125267267227177	0.5677423700690268	0.286775529384613	0.866062194108963	-0.900827646255493	RPL26	60S ribosomal protein L26
Q9UKS6	-0.657480746507646	-0.088897675275803	1.637017339468004	0.919450759887695	0.84346467256546	PACSIN3	Protein kinase C and casein kinase substrate in neurons protein 3
P54725	1.220797866582868	0.456348836421964	1.8422648906707741	2.5268409252166704	1.985676825046537	RAD23A	UV excision repair protein RAD23 homolog A
Q13435	-1.5971660017967269	1.144848644733433	-1.687294065952297	-0.925046801567078	-0.5699429363012313	SF3B2	Splicing factor 3B subunit 2
P52292	0.32598197460175005	-1.907840371131897	-1.791598260402679	-1.000156790018081	-2.28873205184936	KPNA2	Importin subunit alpha-1
Q16659	-1.54618239402771	0.691904842853543	-1.484342694282532	-2.051407277584077	-0.6777349188923836	MAPK6	Mitogen-activated protein kinase 6
Q8N183	-1.739000499248503	-2.3775438070297232	-0.38981056213378995	-2.152408897876738	-1.187099903821944	NDUFAF2	NADH dehydrogenase [ubiquinone] 1 alpha subcomplex assembly factor 2
Q8TB72	-0.4187253117561359	-0.796568334102633	-1.4659901261329669	-2.2802860736846897	-1.0543885603547116	PUM2	Pumilio homolog 2
Q9BWT1	-0.7827133536338811	-1.7355412542819981	0.6689928472042119	0.058342903852463046	-0.289833381772041	CDCA7	Cell division cycle-associated protein 7
Q9HAS0	0.4767352938652001	0.09572893381118797	-0.6670292988419535	-2.68575495481491	-1.14559730887413	C17orf75	Protein Njmu-R1
Q13207	-0.5921538211405277	0.12101709842681896	-0.23275008797645602	-2.708472907543178	0.595583379268642	TBX2	T-box transcription factor TBX2
P46821	1.591584146022797	-0.15181034803390003	1.893490076065064	1.648143529891968	0.9446945376694204	MAP1B	Microtubule-associated protein 1B
O15027	1.4221591223031271	-1.2542119752615728	-0.2874458264559508	-0.5899137984961268	0.3924575913697482	SEC16A	Protein transport protein Sec16A
P13639	-0.916858255863185	1.132973432540893	1.023486733436584	2.0132623314857447	0.36436277627944896	EEF2	Elongation factor 2
P23511	-0.015225648880003995	0.99810066819191	-1.228121608495712	-0.6277623474597931	-0.929743140935897	NFYA	Nuclear transcription factor Y subunit alpha
Q9NVN8	0.9094498194754128	1.2335449494421489	0.1787541694939138	-0.5715010128915312	-1.4987413845956312	GNL3L	Guanine nucleotide-binding protein-like 3-like protein
Q9Y5S9	-1.3199852406978612	0.5403975248336789	-1.6252776384353642	-1.656759023666382	-0.303028285503388	RBM8A	RNA-binding protein 8A
Q6MZP7	1.406580448150635	2.3431451320648193	-0.24768078327179	-0.5368313789367709	0.21480903029441806	LIN54	Protein lin-54 homolog
P05386;P05387	1.949285656213759	2.8500928878784197	1.153063058853148	1.998575806617736	2.236886024475096	RPLP1;RPLP2	60S acidic ribosomal protein P1;60S acidic ribosomal protein P2
P49321	2.573363900184631	1.812050819396972	0.631138026714325	0.538368642330169	0.10799008607864302	NASP	Nuclear autoantigenic sperm protein
Q9NXE4	-0.730327695608139	-1.413614809513096	1.107278645038604	-0.2883000522851948	-1.353955805301666	SMPD4	Sphingomyelin phosphodiesterase 4
P19338	0.1503431200981139	0.921924144029617	1.128588482737541	2.43043595552444	1.751152098178863	NCL	Nucleolin
P48634	-0.007223486900330034	-1.2682923972606621	-1.382854133844372	-2.26538431644439	-1.4650465250015219	PRRC2A	Protein PRRC2A
Q96NE9	-0.248172968626022	-0.560399502515793	1.696409434080122	-0.52137354016304	1.122874885797501	FRMD6	FERM domain-containing protein 6
Q9Y2J2	0.7114681117236611	1.824753284454343	1.262291312217712	-0.559314727783207	1.096670240163803	EPB41L3	Band 4.1-like protein 3
Q9NQX5	2.610620975494383	1.273603498935699	0.319817781448364	0.266747504472733	-0.112867712974548	NPDC1	Neural proliferation differentiation and control protein 1
Q9ULD9	0.551824867725372	0.7194037437438959	-0.075917147099972	-2.0916117429733307	0.033975705504417	ZNF608	Zinc finger protein 608
P49792;Q99666	0.5836623981595039	-2.005853466689583	0.567616827785969	-0.231821537017822	-0.582504563033581	RANBP2;RGPD5	E3 SUMO-protein ligase RanBP2;RANBP2-like and GRIP domain-containing protein 5/6
Q9UBS0	1.9812142550945309	2.75475144386292	1.4799291496165126	1.219416916370395	1.2341260313987759	RPS6KB2	Ribosomal protein S6 kinase beta-2
Q12789	-2.087100803852081	-2.4491599798202497	-1.703545391559601	-1.523415558040142	-1.8955769836902618	GTF3C1	General transcription factor 3C polypeptide 1
Q9BZD4	-2.25646042823792	-1.525629907846453	-0.437264025211337	-1.363511294126513	-0.7919988334178949	NUF2	Kinetochore protein Nuf2
Q13451	2.042727321386341	0.7670660018920901	-0.27606251835823	0.101938277482987	-0.06243523955345098	FKBP5	Peptidyl-prolyl cis-trans isomerase FKBP5
O75376	0.7944504916667889	0.532349497079849	-1.530068427324291	-1.678523212671281	-0.06988441944122303	NCOR1	Nuclear receptor corepressor 1
Q9Y520	1.8367837369442	0.240634620189666	-0.21112766861915605	0.3311074450612065	0.023708105087279996	PRRC2C	Protein PRRC2C
O95831	-0.139079749584198	0.49156087636947604	0.8969845995306966	1.932509899139408	2.245289087295528	AIFM1	Apoptosis-inducing factor 1, mitochondrial
O76021	0.38480532169341997	-2.10357415676117	-1.1434701085090628	-1.185811936855316	-1.90282809734344	RSL1D1	Ribosomal L1 domain-containing protein 1
O94885	-1.418849408626557	-0.6141521148383621	0.8660561442375171	-1.650462210178373	0.20936268568038896	SASH1	SAM and SH3 domain-containing protein 1
P13051	-1.763810932636257	-0.7106738165020949	0.12370753288268999	-1.5230644345283508	0.05135196447372403	UNG	Uracil-DNA glycosylase
Q86T24	-2.97088372707367	-1.116740524768832	-2.511998593807223	-1.91145381331444	-1.414508610963824	ZBTB33	Transcriptional regulator Kaiso
Q10586	2.088680893182758	2.5493005514144933	1.4677773416042361	2.031271606683734	2.509172916412357	DBP	D site-binding protein
P19338	-0.6379076838493389	-0.179299056529999	1.3747466206550598	1.915817677974701	1.456994593143463	NCL	Nucleolin
Q7L2H7	0.464088678359985	-1.822243452072146	-0.3961000740528109	-0.3862927928566935	-0.471550300717354	EIF3M	Eukaryotic translation initiation factor 3 subunit M
Q8NEF9	-1.0233060419559479	-2.50100159645081	-0.057134032249450906	-0.068664610385895	-0.12221649289131192	SRFBP1	Serum response factor-binding protein 1
P11171	-2.148662269115446	-2.73913419246673	-0.3432927727699261	-1.3477630317211131	-1.099981456995009	EPB41	Protein 4.1
Q9NX40	1.6829229593277009	-0.514899134635929	0.90326064825058	1.420167863368988	0.17990824580192494	OCIAD1	OCIA domain-containing protein 1
O15127	-0.386656731367111	-0.9687968790531111	0.822436481714249	1.388835519552229	0.860165268182755	SCAMP2	Secretory carrier-associated membrane protein 2
Q9H6T3	2.524847447872165	0.7770282477140428	0.374376177787781	0.280214816331864	0.367168068885803	RPAP3	RNA polymerase II-associated protein 3
Q16875	-1.956708252429966	-2.311247885227207	-0.669142842292789	-1.801057338714603	-1.578239247202877	PFKFB3	6-phosphofructo-2-kinase/fructose-2,6-bisphosphatase 3
Q9UBY5	-1.78923121094704	-2.00481930375099	0.347235828638077	0.251982420682907	-0.01837974786758395	LPAR3	Lysophosphatidic acid receptor 3
Q3KQU3	1.891280293464658	0.869805485010148	-0.49031043052673295	-0.59547334909439	0.5535804927349091	MAP7D1	MAP7 domain-containing protein 1
Q86WR7	-1.820038080215458	-1.893391609191898	0.16041618585586503	-0.394496262073517	0.36380118131637496	PROSER2	Proline and serine-rich protein 2
Q8IY18	-1.115298360586166	-1.649518162012104	1.070950597524646	-0.142643541097641	-0.592528209090232	SMC5	Structural maintenance of chromosomes protein 5
Q8IWB9	0.005572497844696045	-2.3449203372001612	0.19635802507400502	-0.9862560331821439	-0.5195863358676434	TEX2	Testis-expressed protein 2
Q8NEJ9	-1.8534912765026086	1.2668106853961913	-0.1540812961757183	0.2426012456417083	-0.3499356508255007	NGDN	Neuroguidin
P60468	-2.059342443943023	-1.369927823543549	0.673849642276767	-0.3822820223867897	0.483955383300781	SEC61B	Protein transport protein Sec61 subunit beta
Q9HAW4	1.370907545089721	-1.7422381639480589	-0.820875227451324	-0.42700019292533364	-1.050167858600616	CLSPN	Claspin
Q15042	0.14918994903564398	-0.597562611103058	1.10731640458107	1.7921243309974622	1.7577151656150818	RAB3GAP1	Rab3 GTPase-activating protein catalytic subunit
Q14653	-1.259539350867273	-0.634825348854067	-1.718580931425097	-3.03321349620819	-1.704061657190325
Q6N075	2.2073512077331516	1.348422452807425	1.5490128975361566	2.66437757015228	0.8902862668037399	MFSD5	Molybdate-anion transporter
Q86WB0	-0.6878763735294301	-0.05601572990417014	-1.974656224250789	-2.13811135292053	-1.372659713029857	ZC3HC1	Nuclear-interacting partner of ALK
P35269	2.583116471767423	1.3954935669898991	0.699653744697571	0.485874682664872	0.41750445961952304	GTF2F1	General transcription factor IIF subunit 1
Q15697	-0.23494297266006497	0.9118283390998799	-1.3610024452209468	-1.9688108563423201	-0.6119638159871102	ZNF174	Zinc finger protein 174
Q9C0C2	-0.599215328693389	0.914384543895722	-0.442221999168396	1.928977131843566	0.48714540898799896	TNKS1BP1	182 kDa tankyrase-1-binding protein
Q9NQS7	-1.8700336068868657	0.7199718505144119	0.536302909255027	0.8420418053865429	0.0769821032881734	INCENP	Inner centromere protein
Q12888	-1.29483726620674	-2.437440395355223	-1.702815517783164	-2.404164612293242	-0.684621691703795	TP53BP1	TP53-binding protein 1
P29536	-1.565141320228576	-0.06295073032379095	-1.72430270910263	-1.786180675029754	-0.626300394535064	LMOD1	Leiomodin-1
Q9NZN5	-0.18974778056144703	-1.523132860660555	1.085215508937836	0.719964861869812	0.26343569159507796	ARHGEF12	Rho guanine nucleotide exchange factor 12
Q12888	-1.386681944131851	-2.032039135694505	0.6929974853992451	-0.185226112604142	0.237401753664016	TP53BP1	TP53-binding protein 1
Q86VQ1	-2.517822384834291	-1.584112644195557	-0.615022152662277	-0.526510059833527	-0.13075327873230003	GLCCI1	Glucocorticoid-induced transcript 1 protein
Q92908	-2.446761608123775	-0.6975761223584412	-0.16192257404327393	-1.092505097389221	0.17210930585861206	GATA6	Transcription factor GATA-6
Q96A65	-1.4853785932064059	-0.5871677100658419	-0.8103642910718929	-2.025481045246125	-0.25127971172332797	EXOC4	Exocyst complex component 4
Q13586	-1.611400727182629	-0.107492286711931	0.9985325299203399	1.001811143010855	-0.469763699918985	STIM1	Stromal interaction molecule 1
Q86U86	0.081049144268036	1.259059369564056	1.061580494046211	2.367187619209288	0.210590541362762	PBRM1	Protein polybromo-1
Q00537	-1.467322140932086	-0.413280069828036	-1.0787270665168789	-3.00879919528961	-1.0869452655315426	CDK17	Cyclin-dependent kinase 17
P19634	-0.793161645531654	-1.026013568043708	1.12070433795452	-0.676046565175056	0.9306053370237399	SLC9A1	Sodium/hydrogen exchanger 1
Q07002	-1.8577168583869939	-0.108662009239197	-0.8712079860270024	-2.080789506435394	-0.055935978889465	CDK18	Cyclin-dependent kinase 18
P49815	-0.979630649089809	-2.74429106712341	-1.4700227677822069	-2.42953103780746	-2.030372828245159	TSC2	Tuberin
Q92622	-1.101299084722993	-1.762370049953458	-1.01613503694534	-3.01816666126251	-0.33188462257385	RUBCN	Run domain Beclin-1-interacting and cysteine-rich domain-containing protein
P16949	-0.20178502798080689	-0.280467092990877	1.00852945446968	2.050552070140843	2.296432077884673	STMN1	Stathmin
Q8TF01	2.6998654603958103	1.776008784770962	0.6061742007732351	0.46408259868621404	0.29377472400664906	PNISR	Arginine/serine-rich protein PNISR
O95292	-1.644639909267426	-1.801825702190396	0.21877247095108	-0.788974978029728	0.016076087951660045	VAPB	Vesicle-associated membrane protein-associated protein B/C
P43487	1.5022117570042641	0.535079188644886	-0.794862560927868	-1.206915430724616	-0.467969588935375	RANBP1	Ran-specific GTPase-activating protein
P05455	0.5478976368904099	-0.1102520227432251	-0.8876906633377081	-1.74978464841843	-1.92038422822952	SSB	Lupus La protein
Q53SF7	1.015775114297867	0.33058673143386796	1.3652597665786739	2.399973392486573	-0.07426548004150402	COBLL1	Cordon-bleu protein-like 1
Q9NWW5	1.827884256839756	-0.727815091609954	0.37055081129074097	1.826512038707736	1.091143786907196	CLN6	Ceroid-lipofuscinosis neuronal protein 6
Q70E73	-0.6958785057067849	-1.7704351991415	-1.189348459243772	-2.84244644641876	-2.3782069087028477	RAPH1	Ras-associated and pleckstrin homology domains-containing protein 1
Q15831	-1.565699160099029	-1.8446319103240931	0.194541394710541	-0.799659848213195	0.7014944553375269	STK11	Serine/threonine-protein kinase STK11
Q8N1F8	-1.6151410788297675	1.3207882195711125	-0.4299558848142625	0.0908908732235432	1.2160990983247724	STK11IP	Serine/threonine-protein kinase 11-interacting protein
Q14157	-0.324771493673325	-2.23530668020248	-0.295640647411347	-1.386974751949311	0.38522619009018	UBAP2L	Ubiquitin-associated protein 2-like
P15924	1.071947008371353	1.7059298455715188	-0.144361913204193	-0.7917634546756711	-0.12610846757888805	DSP	Desmoplakin
Q12955	-0.941137537360192	-0.863815024495125	-0.975741244852543	-2.3540513515472403	-0.514343142509461	ANK3	Ankyrin-3
P42566	1.140916928648948	1.5876115411520009	-0.632808163762093	-0.922373548150059	-0.563905373215676	EPS15	Epidermal growth factor receptor substrate 15
Q8IZD4	0.7061741948127749	0.17800575494766302	-0.778158947825431	-2.000313222408295	-1.236906886100769	DCP1B	mRNA-decapping enzyme 1B
Q07666	-1.146390348672866	-1.931377917528152	-2.260329067707061	-2.5436633229255667	-1.4945788457989686	KHDRBS1	KH domain-containing, RNA-binding, signal transduction-associated protein 1
Q15121	1.00162935256958	-0.385391235351562	-0.418690919876098	0.9650494158267979	1.347338736057282	PEA15	Astrocytic phosphoprotein PEA-15
Q9H307	-0.17562431097030706	0.6163276433944669	-1.588144063949585	-2.091452836990353	-0.38797320425510406	PNN	Pinin
Q6IQ26	1.0109287202358281	-0.07758632302284202	-0.712908715009689	-1.8850502073764819	-0.37129449099302253	DENND5A	DENN domain-containing protein 5A
Q9H1B7	-0.899539962410927	0.12892669439315796	-0.9844661951065061	-2.548522830009465	0.10089206695556596	IRF2BPL	Probable E3 ubiquitin-protein ligase IRF2BPL
Q9Y3R0	-0.22881837189197501	-0.20122605562210102	-0.06286540627479503	-1.9378895163536058	0.9290078282356239	GRIP1	Glutamate receptor-interacting protein 1
P13861	0.368591427803036	0.888479158282277	0.754329025745389	2.5271540880203203	1.4608092010021179	PRKAR2A	cAMP-dependent protein kinase type II-alpha regulatory subunit
Q6PJG2	-1.886725872755054	0.23839251697063418	0.660759687423706	1.319519311189656	0.797300904989242	MIDEAS	Mitotic deacetylase-associated SANT domain protein
Q8WWK9	1.708161532878871	-0.620792925357819	0.917186826467514	0.7448120638728141	0.6520019862800834	CKAP2	Cytoskeleton-associated protein 2
Q12888	-0.16096171736717196	-2.210023701190944	-0.20512315630912697	-0.915341228246688	0.06624358892440807	TP53BP1	TP53-binding protein 1
O14974	-0.7594107985496519	-2.74161458015442	-0.24122405052184992	-1.734717607498169	-0.752772778272629	PPP1R12A	Protein phosphatase 1 regulatory subunit 12A
Q96IZ7	-0.30010768771171503	-0.38897326588630704	0.07064175605773992	-1.802602410316471	-0.6768807359039781	RSRC1	Serine/Arginine-related protein 53
O00512	-1.446425378322602	-0.09091299772262607	-1.853289961814881	-1.521507978439331	-0.06941539049148604	BCL9	B-cell CLL/lymphoma 9 protein
Q09666	-0.298219598829746	0.8990259096026421	-1.06808722764254	-0.668604679405689	1.088805310428143	AHNAK	Neuroblast differentiation-associated protein AHNAK
P18615	0.889469847083089	0.308475181460381	-1.198700979351997	-1.6053172498941408	-0.445861414074897	NELFE	Negative elongation factor E
Q8TBZ3	-0.490891873836514	-2.40788578987121	-0.632393002510068	-2.55232465267181	-1.336716026067731	WDR20	WD repeat-containing protein 20
Q96N67	-1.3873842135071748	-2.4807660579681396	-0.772297799587249	-1.515694230794906	-1.5951805412769309	DOCK7	Dedicator of cytokinesis protein 7
Q8N4S0	1.866158336400991	1.7097392976284012	-0.08458843827247603	-0.5330621898174279	-0.35408803820609996	CCDC82	Coiled-coil domain-containing protein 82
O15155	-1.912203967571259	-2.4485536217689488	-0.13791811466216997	-0.688608065247535	-0.12677526473999	BET1	BET1 homolog
Q8NCN4	-0.8633594512939451	-2.0103602409362793	-1.125331580638885	-2.256786525249481	-2.181601703166961	RNF169	E3 ubiquitin-protein ligase RNF169
Q9ULD4	1.376409575343136	2.80746710300446	1.7379487901926078	1.530378650873903	0.8826448321342499	BRPF3	Bromodomain and PHD finger-containing protein 3
Q9UJ41	0.5395028591155971	0.4845442771911571	-1.8189399242401127	-2.055683374404903	-0.11282095313072193	RABGEF1	Rab5 GDP/GTP exchange factor
Q5UIP0	0.8904211521148699	1.7638540267944358	1.931495994329455	3.08756732940674	1.526816410943868	RIF1	Telomere-associated protein RIF1
P22059	2.4944941997528103	2.250865876674651	1.056825071573257	2.053657054901122	0.6373598575592031	OSBP	Oxysterol-binding protein 1
P18615	-0.17374050617218095	0.23817485570907804	-1.45141088962555	-1.881532967090612	-0.5999917834997179	NELFE	Negative elongation factor E
Q9H3N1	-1.553837656974792	-1.9276003241539033	0.3326306939125069	-1.196254819631576	-0.518128931522369	TMX1	Thioredoxin-related transmembrane protein 1
Q9H2Y7	-2.442484438419343	-0.9386496469378467	-0.187397181987762	-1.9787849783897429	0.1467979550361671	ZNF106	Zinc finger protein 106
Q9Y2F5	-3.1284109354019103	-1.258566785603758	-0.41810911893844205	-1.1525814905762635	-0.7685022354125941	ICE1	Little elongation complex subunit 1
Q8N5V2	-2.250991761684415	-2.279426157474515	-0.316422820091247	-0.6276786029338839	-0.06956183910369895	NGEF	Ephexin-1
Q9P266	-2.363131165504451	-0.08191615343093894	-0.5506281107664109	-0.11061358451843295	0.0469002127647401	JCAD	Junctional protein associated with coronary artery disease
Q8NDT2	1.937927126884456	1.315108954906463	-0.328462958335874	2.0530270338058463	0.8970261532813306	RBM15B	Putative RNA-binding protein 15B
Q9UPN4	1.657364279031751	1.123803347349167	-0.22546815872192402	-0.790210396051407	-0.751345962285995	CEP131	Centrosomal protein of 131 kDa
Q8NDT2	3.00002837181091	1.797233968973158	0.7386925816535931	1.782665014266966	0.7858093380928021	RBM15B	Putative RNA-binding protein 15B
O75436	1.380850344896316	0.382198937237263	1.469589322805404	1.222157388925552	-0.9881542623043071	VPS26A	Vacuolar protein sorting-associated protein 26A
Q02880	-1.6063754856586479	-1.207581788301468	-0.688323646783829	1.099170058965682	-0.4142189761623739	TOP2B	DNA topoisomerase 2-beta
Q9Y6R4	0.08671337366104104	0.13907831907272306	-1.900982081890102	-2.038054764270782	-0.389265894889832	MAP3K4	Mitogen-activated protein kinase kinase kinase 4
Q5T200	-0.821652576327319	1.7929403334856011	-0.774646088480949	1.013892486691475	-0.02407191693782798	ZC3H13	Zinc finger CCCH domain-containing protein 13
Q92793	0.24971947073936396	0.12089565396308899	-1.2644887864589691	-2.166477769613269	-0.29531931877136297	CREBBP	CREB-binding protein
Q9H4G0	-1.969872832298283	-0.9122831206768747	-0.9068964496254917	-2.126748681068423	0.3743900060653671	EPB41L1	Band 4.1-like protein 1
P37802	2.495093345642088	0.447886139154434	1.292528212070465	1.3751886487007141	-0.33551168441772194	TAGLN2	Transgelin-2
Q9HC77	-1.1383971571922311	-1.732565224170687	0.5220242142677329	-1.367322802543641	-0.03329575061798096	CENPJ	Centromere protein J
P05412;P17535	0.683079298585653	2.145504295825953	1.2372868657112122	0.598339840769767	0.003537416458129994	JUN;JUND	Transcription factor AP-1;Transcription factor jun-D
Q96HB5	1.610494613647461	-0.3591079115867579	0.33670452237129195	0.03892999887466497	2.229826748371122	CCDC120	Coiled-coil domain-containing protein 120
Q15139	-1.195272639393806	-1.7048692107200618	-0.08503538370132402	-1.786620080471038	0.012398779392243098	PRKD1	Serine/threonine-protein kinase D1
P09651	1.3577814325690236	-0.3118805363774305	0.1533919647336005	-1.7249139323830565	-0.011796317994594602	HNRNPA1	Heterogeneous nuclear ribonucleoprotein A1
Q69YQ0	0.7855172902345658	-2.0016071051359132	0.24875260889530182	-0.1132396571338177	0.9213622957468028	SPECC1L	Cytospin-A
Q92794	0.417341053485871	0.403855919837952	-0.722964227199554	-2.210841298103331	-0.4124288000166413	KAT6A	Histone acetyltransferase KAT6A
Q14149	-0.684765368700027	-0.818323761224746	-0.5502299666404711	-2.66886699199676	-1.299619823694228	MORC3	MORC family CW-type zinc finger protein 3
Q49A88	0.821606457233426	-0.749182052910328	-0.6756971590220932	-1.2675163745880131	-1.287116348743439	CCDC14	Coiled-coil domain-containing protein 14
Q86UU1	-1.283123642206193	-0.842330038547517	-0.9698935300111782	-2.63920545578003	-0.9614704325795185	PHLDB1	Pleckstrin homology-like domain family B member 1
Q6P4Q7	-1.735265433788302	-1.7236074805259731	-0.277413308620455	-0.39567786455154697	-2.20029103755951	CNNM4	Metal transporter CNNM4
Q9UKV3	-1.4938505589961961	0.33839905261993986	-1.484715521335598	-2.1142654418945304	-0.8936282247304871	ACIN1	Apoptotic chromatin condensation inducer in the nucleus
Q14839	-0.5888940505683424	0.522249937057496	-1.1907886266708378	-1.965616941452024	-0.5147264972329142	CHD4	Chromodomain-helicase-DNA-binding protein 4
Q7KZ85	-0.8015777915716175	0.06945925951004006	-0.7549474760890009	-2.811078011989595	-1.62411516904831	SUPT6H	Transcription elongation factor SPT6
P40925	0.578534305095677	0.5928698182106069	-0.647919669747352	-1.653725326061253	-1.106134176254272
Q5VT52	-1.7247942017856963	-2.590505719184873	-2.109284073114393	-2.93046569824219	-0.68648517131805	RPRD2	Regulation of nuclear pre-mRNA domain-containing protein 2
Q6ZRV2	1.020406760275364	0.240528292953968	-0.652491115033627	-1.072327099740505	0.63514069467783	FAM83H	Protein FAM83H
Q6ZRV2	1.175934359431267	0.577634438872337	-1.167787685990333	-0.693569675087929	1.173987552523613	FAM83H	Protein FAM83H
Q5QNW6	-0.8327878788113591	-1.459519155323508	0.11552981287240989	1.1495252773165718	0.9658539816737178	H2BC18	Histone H2B type 2-F
Q9ULT0	-1.536720082163807	0.349255993962288	0.376670777797699	0.679655566811562	0.662310257554054	TTC7A	Tetratricopeptide repeat protein 7A
O14497	-0.139316707849503	0.253221035003662	-0.766896530985832	-2.463874936103824	-0.397443771362305	ARID1A	AT-rich interactive domain-containing protein 1A
Q08289	2.000851750373838	0.750515013933182	0.6731384806334971	-1.082302451133732	1.100326985120773	CACNB2	Voltage-dependent L-type calcium channel subunit beta-2
Q9NQS7	-1.204030796885487	0.830348566174508	0.05352595448493999	1.623909309506413	0.022886186838149997	INCENP	Inner centromere protein
Q6P1L5	-1.91984057426453	-2.23665010929108	-0.38501965999603693	-0.7112734615802799	-0.8848386704921759	FAM117B	Protein FAM117B
Q96JP5	-0.6916283667087599	-1.1405159235000657	-1.2172918617725421	-1.65136712789536	-2.50927591323853	ZFP91	E3 ubiquitin-protein ligase ZFP91
O43318	1.268523678183552	-1.129874482750893	-0.736240342259407	-0.764516070485115	0.013395816087723	MAP3K7	Mitogen-activated protein kinase kinase kinase 7
Q92934	2.31022623181343	0.20503936707973502	-0.76812955737114	0.165975958108902	0.173538222908974	BAD	Bcl2-associated agonist of cell death
Q9Y2K5	-0.6737007200717962	-3.0668712854385403	-1.366390317678455	-1.3368760943412812	-0.553582012653354	R3HDM2	R3H domain-containing protein 2
Q8IZ21	-1.5857969522476192	-2.118052065372466	-0.7276312708854671	-2.210475385189055	-1.6087487041950221	PHACTR4	Phosphatase and actin regulator 4
Q9Y2U5	-0.855577468872069	-0.8953991383314119	-1.032602943480014	-2.80342280864715	-1.338565915822982	MAP3K2	Mitogen-activated protein kinase kinase kinase 2
Q14160	0.9072568118572201	0.7471979558467859	-0.247184306383133	-1.1430352032184599	-0.659349471330643	SCRIB	Protein scribble homolog
Q9UJX2	-0.6164867877960211	-1.865197479724882	0.803762495517728	0.708455681800842	-0.32668779045343443	CDC23	Cell division cycle protein 23 homolog
Q96II8	2.94086849689484	0.9777001440525059	0.975608453154564	1.443507134914399	0.6482725143432619	LRCH3	DISP complex protein LRCH3
Q00537;Q00536	0.12655043601989802	0.386122822761541	-0.6011964231729503	-1.738608717918399	-2.149347066879269	CDK17;CDK16	Cyclin-dependent kinase 17;Cyclin-dependent kinase 16
Q9UBF8	-0.47774600982666005	-1.130887925624847	-0.7496532946825021	-2.2424455881118783	-0.7278028130531311	PI4KB	Phosphatidylinositol 4-kinase beta
Q13459	-0.561711251735687	-1.1784551814198487	-0.9697384238243101	-2.3351596593856803	-2.017602980136871	MYO9B	Unconventional myosin-IXb
Q9ULJ8	1.0365738123655321	0.7645619958639143	-1.1408102065324788	-0.6636359840631488	0.7404022663831712	PPP1R9A	Neurabin-1
Q9NW68	1.589071542024616	-0.5007899999618499	1.0731144230812824	1.9168915748596231	1.769900619983677	BSDC1	BSD domain-containing protein 1
Q96N67	-0.33412364125251803	-2.17512968182564	-0.34535023570060697	-0.625371783971786	-0.07923367619514399	DOCK7	Dedicator of cytokinesis protein 7
Q9Y6M7	-0.03155845403671409	2.551158010959626	1.0154087357223032	0.8811328709125518	2.236741960048676	SLC4A7	Sodium bicarbonate cotransporter 3
P62805	-2.26707434654236	-1.31313756108284	-0.911257240921259	-0.45262390375137296	0.05483019351959206	H4C1	Histone H4
Q8IYB3	1.61054295301437	2.4913080930709803	0.3359603285789451	0.7913839221000631	1.626534134149547	SRRM1	Serine/arginine repetitive matrix protein 1
Q5TCZ1	1.450201854109764	-1.246084228157996	0.499887302517891	-0.367706075310707	0.489327564835549	SH3PXD2A	SH3 and PX domain-containing protein 2A
Q92766	-1.299408257007598	-0.48369890451431186	-2.63623833656311	-1.0867218971252435	-0.2969797849655149	RREB1	Ras-responsive element-binding protein 1
Q8WXX5	-1.393262267112732	-1.922097861766812	-0.6094843298196791	0.7465514540672281	0.012630879878998025	DNAJC9	DnaJ homolog subfamily C member 9
Q6P0Q8	1.5283674672245982	0.9775872901082042	-0.3340962156653408	-0.30159037560224583	-0.35623490065336183	MAST2	Microtubule-associated serine/threonine-protein kinase 2
O60566	1.85384258627892	0.4255502223968499	2.47157055139542	2.77049958705903	1.206836253404622	BUB1B	Mitotic checkpoint serine/threonine-protein kinase BUB1 beta
Q8N2M8	-1.521800458431244	-0.24948871135711692	-2.187711596488955	-0.3144162893295289	-0.147555589675903	CLASRP	CLK4-associating serine/arginine rich protein
P50402	-0.128089308738708	-0.746602743864064	1.743935376405716	1.5130837261676762	-0.302316159009933	EMD	Emerin
O14828	0.6524531245231631	0.16110771894455012	2.51084566116333	2.42597103118897	1.0974014624953277	SCAMP3	Secretory carrier-associated membrane protein 3
O43847	-0.570467993617058	0.658152818679809	-0.7676059305667879	-1.462556242942814	0.926948666572566	NRDC	Nardilysin
Q13362	0.652058906853199	1.070941753685474	-0.6304269954562189	-1.165437333285812	1.053697235882282	PPP2R5C	Serine/threonine-protein phosphatase 2A 56 kDa regulatory subunit gamma isoform
Q6ZUT9	-1.9429823756218	-0.564552187919621	-0.916450753808026	-2.12998795509339	-1.149087503552441	DENND5B	DENN domain-containing protein 5B
Q9Y297	-2.160419166088103	-1.841225683689113	0.33664941787719804	-0.14609676599502497	-0.07997930049896196	BTRC	F-box/WD repeat-containing protein 1A
Q8NCF5	-1.351438552141188	-1.797135889530181	-0.568800508975981	-2.16800105571747	-1.814337015151976	NFATC2IP	NFATC2-interacting protein
Q14739	-0.1625112071633341	-1.402115575969219	1.013362653553481	0.5089531019330029	-1.086913101375099	LBR	Delta(14)-sterol reductase LBR
Q86Y91	1.1902453601360319	1.1317768394947059	-0.44837710261344904	-0.505834132432937	0.27950461208820365	KIF18B	Kinesin-like protein KIF18B
Q8N7R7	-2.512848556041722	-1.097485229372979	-0.694636672735215	0.276641309261318	-1.497860193252564	CCNYL1	Cyclin-Y-like protein 1
Q9ULJ3	1.432984694838524	1.722161874175074	-0.05044396221637701	-0.912039294838906	-0.482201650738716	ZBTB21	Zinc finger and BTB domain-containing protein 21
Q9BRD0	-0.5344310998916619	-0.310537934303283	-1.234834909439086	-1.0235503353178497	-2.2686762213706997	BUD13	BUD13 homolog
Q13144	2.5763945579528817	1.640660583972931	-0.06901800632476807	0.443056613206864	0.42818754911422796	EIF2B5	Translation initiation factor eIF-2B subunit epsilon
Q9UDY2	-1.6063604578375792	0.0945605933666229	0.5972674265503879	1.0671888366341609	0.0498578138649464	TJP2	Tight junction protein ZO-2
Q86TI0	-1.7728165984153759	0.359753429889679	-0.729676932096481	-0.737979888916015	0.48186117410659796	TBC1D1	TBC1 domain family member 1
P42167	-0.3928145226091151	-1.3856995161622772	1.2304737512022228	0.14682354964315888	0.028763616457581492	TMPO	Lamina-associated polypeptide 2, isoforms beta/gamma
Q96BH1	-0.45128393173218107	-1.0143857002258332	-1.3811316341161761	-3.10535788536072	-1.054084658622745	RNF25	E3 ubiquitin-protein ligase RNF25
Q92667	-1.998808741569518	-1.2765676379203792	0.4855586290359519	-0.621154066175222	0.2496942281723029	AKAP1	A-kinase anchor protein 1, mitochondrial
O43598	0.9555028825998348	1.261220350861545	-0.9634604305028912	-1.228008732199665	-0.3785252422094342	DNPH1	2'-deoxynucleoside 5'-phosphate N-hydrolase 1
Q7RTP6	-0.36763516068458596	-2.518703699111935	-0.399675309658051	0.021519541740417036	0.0963832736015321	MICAL3	[F-actin]-monooxygenase MICAL3
Q5VSL9	-0.153050377964974	-2.25373542308807	0.73029017448425	-0.30445158295333413	0.408214688301086	STRIP1	Striatin-interacting protein 1
O60832	1.709457516670223	1.355047453194853	1.597194641828533	2.196229219436642	1.076016098260876	DKC1	H/ACA ribonucleoprotein complex subunit DKC1
Q96EQ0	-1.494115710258482	-0.66912841796875	1.087026000022888	1.043598413467407	0.725216329097748	SGTB	Small glutamine-rich tetratricopeptide repeat-containing protein beta
P43243	-2.741262972354885	-2.57469534873962	-1.915396399796005	-2.092795491218563	-0.8240339756011898	MATR3	Matrin-3
Q53ET0	-0.20283563435077698	-1.022992581129074	0.7707418501377079	-1.752269715070722	-0.96231684088707	CRTC2	CREB-regulated transcription coactivator 2
Q9HC52	-1.8010772466659501	-1.8519852161407502	-0.19911709427833507	-0.35284623503685003	0.61985862255096	CBX8	Chromobox protein homolog 8
Q96FS4	0.533739641308784	-1.213728174567223	-0.608215942978859	-0.556195303797722	1.009893015027049	SIPA1	Signal-induced proliferation-associated protein 1
Q8TEM1	-1.428658336400989	0.3145317398011685	1.404929906129841	1.055264264345169	0.13282965123653398	NUP210	Nuclear pore membrane glycoprotein 210
Q9C0C2	2.75233727693558	0.11824125051498391	0.915664330124855	1.334265261888504	0.3955554366111759	TNKS1BP1	182 kDa tankyrase-1-binding protein
Q9C0C2	2.589575231075285	-0.5376295447349551	0.966157093644143	1.235467314720154	0.477435111999512	TNKS1BP1	182 kDa tankyrase-1-binding protein
Q14671	0.15044760704040505	-1.45095717906952	-0.6813607886433609	-2.7167583107948277	-0.07183361053466797	PUM1	Pumilio homolog 1
P53367	-2.433376789093017	-1.887213826179504	-0.775220155715942	-2.09097346663475	-1.5970344506204122	ARFIP1	Arfaptin-1
Q5T8P6	-2.15379810333252	-2.2539765834808403	-0.14024966955185003	-1.017829485237599	-0.6758872866630561	RBM26	RNA-binding protein 26
P13612	0.507785707712174	1.8766868710517852	0.300369024276734	0.061628878116608	1.0867173075675969	ITGA4	Integrin alpha-4
Q14847	2.3049524724483508	0.10459464788436901	-0.271307617425918	0.011433988809586015	0.093479543924332	LASP1	LIM and SH3 domain protein 1
Q96B23	0.307767450809479	0.6057423353195169	-1.1423184275627132	-1.6729428768157932	-1.182343363761901	C18orf25	Uncharacterized protein C18orf25
Q9BXW9	1.561888068914418	1.973618716001508	-0.648359566926952	-0.06662389636039795	0.45395278558134994	FANCD2	Fanconi anemia group D2 protein
O60825	1.157319918274884	0.773936405777931	-0.40180934965610504	-0.964631244540215	-1.3265659660100961	PFKFB2	6-phosphofructo-2-kinase/fructose-2,6-bisphosphatase 2
P11532	-2.409448623657231	-0.8589966297149699	-1.6981034278869669	-2.6401664018631	-1.320116087794308	DMD	Dystrophin
O43719	-0.25412875413895	-0.243313610553745	-1.7584310770034821	-2.86698317527771	-1.5017409026622799	HTATSF1	HIV Tat-specific factor 1
Q8NDT2	-1.109900668263433	-1.669661253690717	-1.9853317141532871	-2.169104754924772	-1.120755225419996	RBM15B	Putative RNA-binding protein 15B
O95490	0.7941049635410289	0.821729332208629	-0.41455513238906905	-1.802667468786241	-0.8442241847515111	ADGRL2	Adhesion G protein-coupled receptor L2
Q00587	2.71070456504822	0.5411607623100301	1.6144043803215051	2.0651904344558742	0.6625821590423611	CDC42EP1	Cdc42 effector protein 1
Q12756	1.265790045261383	1.9262759685516389	0.18899336457252497	1.214846134185791	-0.24972420930862405	KIF1A	Kinesin-like protein KIF1A
Q8N3F8	-1.729826383292677	-0.404641203582287	-0.274141661822796	1.0400467589497528	1.080571599304673	MICALL1	MICAL-like protein 1
Q14934	0.5874588191509209	0.9253874719142909	-1.177625805139542	-1.128043621778488	-0.8395871520042419	NFATC4	Nuclear factor of activated T-cells, cytoplasmic 4
Q6ZN18	-0.29303446784615517	0.29556149244308505	-0.483537659049034	-1.856316804885866	0.03163722157478305	AEBP2	Zinc finger protein AEBP2
Q96GN5	-1.524672746658329	-2.33081459999085	-0.7429479956626929	-1.808542668819431	-0.1720659136772189	CDCA7L	Cell division cycle-associated 7-like protein
Q9Y2U5	0.8839208334684381	0.975008770823479	0.417769834399224	-1.513900890946385	0.172070857137442	MAP3K2	Mitogen-activated protein kinase kinase kinase 2
P12956	-0.6372753381729119	-1.6748687773942939	-1.323912799358368	-2.74992597103119	-2.4339451789856	XRCC6	X-ray repair cross-complementing protein 6
P48634	-1.638277173042298	-2.028829991817472	-0.526779353618622	-1.159372359514237	0.34240585565566806	PRRC2A	Protein PRRC2A
Q9NSK0	0.573505520820622	-0.689994283020496	-1.209249913692474	-2.131966590881348	0.15692907571792603	KLC4	Kinesin light chain 4
Q07002	-1.398116528987885	-0.029196977615357	-0.6156312525272369	-2.5610945224762007	-0.19372636079788297	CDK18	Cyclin-dependent kinase 18
Q96L92	2.788085699081423	0.493707478046417	0.10420525074005105	0.279333084821701	0.5186905562877651	SNX27	Sorting nexin-27
Q5SW79	-0.5887587666511501	-3.34939575195312	-1.036558568477627	-1.5430223643779721	-1.1863722112029755	CEP170	Centrosomal protein of 170 kDa
Q9C0C2	0.626160144805909	-0.325251758098603	-0.512318432331086	-1.540907680988312	-1.636023223400116	TNKS1BP1	182 kDa tankyrase-1-binding protein
Q9Y2R4	-1.1602566987276113	-1.2512373179197347	-1.685169577598575	-2.77596497535706	-1.098931141197685	DDX52	Probable ATP-dependent RNA helicase DDX52
Q07002	-1.629648745059967	-0.654333308339119	-0.684528216719628	-1.8707216978073138	-0.14919364452362105	CDK18	Cyclin-dependent kinase 18
Q15040	0.634386986494064	0.482871234416961	1.276127874851226	2.467820882797244	0.324412703514099	JOSD1	Josephin-1
Q15751	-1.5756246447563198	-1.022751598618927	-1.5285260677337669	-2.22091603279114	0.1023147106170601	HERC1	Probable E3 ubiquitin-protein ligase HERC1
Q9BTC0	-2.216364026069638	-0.50527215003967	-2.3618791103363	-2.230228185653683	-1.203357897698876	DIDO1	Death-inducer obliterator 1
P0CG40	-1.0592097789049153	-1.0355591997504239	-0.832931429147721	-2.430970788002012	0.06823003292083807	SP9	Transcription factor Sp9
P46013	-2.8355576992034903	-1.875075995922086	-1.010939478874204	-2.450489819049833	-1.723998025059698	MKI67	Proliferation marker protein Ki-67
Q6Y7W6	0.454866111278534	0.326700210571289	-1.174846947193146	-1.651855885982513	-0.4746889509260656	GIGYF2	GRB10-interacting GYF protein 2
P60174	-0.6007236826699232	0.5289853811264	-1.237608551979065	-2.28594291210175	-0.6357543990015988	TPI1	Triosephosphate isomerase
Q99700	0.591028347611428	0.0931680314242843	1.013284042477608	-1.5683756917715022	0.755919292569161	ATXN2	Ataxin-2
Q9C0C2	-0.34791249036789396	-0.888452053070073	-1.2406823933124589	-2.83152341842652	-1.4938204586505939	TNKS1BP1	182 kDa tankyrase-1-binding protein
Q99700	0.96174985170364	-1.449997484683991	-1.134075492620468	-1.838190853595734	-1.316515237092972	ATXN2	Ataxin-2
Q6GYQ0	-1.877883553504941	-2.2394917011261	-0.09616780281066595	-1.0661732107400863	-0.7794848680496189	RALGAPA1	Ral GTPase-activating protein subunit alpha-1
Q96MU7	1.2595144137740186	1.3308476768434099	1.2319094501435808	3.05832159519196	1.5618736445903831	YTHDC1	YTH domain-containing protein 1
Q8NEY1	-1.979066967964167	-1.103505339473481	-0.614210367202754	-2.27323174476623	-0.551621258258815	NAV1	Neuron navigator 1
Q08AD1	1.9989586472511278	1.1589294075965868	2.175643742084502	1.7098557949066149	0.7505704164504989	CAMSAP2	Calmodulin-regulated spectrin-associated protein 2
Q7Z4V5	0.752929300069809	-0.545740991830826	1.3028019964694981	-0.027839362621306984	1.2434916198253632	HDGFL2	Hepatoma-derived growth factor-related protein 2
Q6GQQ9	-0.9918729513883591	-3.0353773832321203	-0.6866715252399441	-1.0797119885683055	-0.847791075706481	OTUD7B	OTU domain-containing protein 7B
Q96E09	-0.18997293710708996	-0.20229136943817494	-1.4343568086624179	-2.7439433336257997	-1.523784160614017	FAM122A	Protein FAM122A
P19338	0.2269962262362243	-1.3741494417190552	-0.15195190906524597	1.4771076440811148	1.205629110336305	NCL	Nucleolin
Q8NE71	-1.350710928440094	-2.706718683242798	-0.31835868954658497	-0.275307476520538	0.32069182395935203	ABCF1	ATP-binding cassette sub-family F member 1
Q9UKV3	0.646742939949038	1.249456666409972	0.721780717372897	2.91568958759308	1.369896277785303	ACIN1	Apoptotic chromatin condensation inducer in the nucleus
P51659	-1.133940577507019	0.59821367263794	-1.158435374498367	-2.13926255702972	-0.7617687582969667	HSD17B4	Peroxisomal multifunctional enzyme type 2
O15084	-0.6823175251483921	-2.596714615821835	-0.50934973359108	-1.274492263793945	-0.8768967986106874	ANKRD28	Serine/threonine-protein phosphatase 6 regulatory ankyrin repeat subunit A
Q9UHB6	0.301911801099777	2.175755262374881	0.496020585298538	0.16560965776443504	1.7072288393974309	LIMA1	LIM domain and actin-binding protein 1
P20042	2.4195463657379097	0.9518808424472769	0.9144449234008749	1.884710669517513	0.7354808449745139	EIF2S2	Eukaryotic translation initiation factor 2 subunit 2
Q13439	-0.666147843003273	-0.722125060856343	-0.796350080519915	-2.595529973506928	-0.702658697962761	GOLGA4	Golgin subfamily A member 4
Q9BY89	1.1104163527488708	1.506082653999329	0.5866939872503285	1.7881914377212509	-0.6089749336242691	KIAA1671	Uncharacterized protein KIAA1671
Q9UDY2	-2.7390696406364476	-0.42350718379020696	-0.9037175141274929	-1.2259621322154999	-0.5848129093647	TJP2	Tight junction protein ZO-2
Q6PJI9	1.5550455003976855	0.7787785083055494	-0.2430494874715806	-0.7362909764051435	-1.2526837438344947	WDR59	GATOR complex protein WDR59
Q9P275	1.607005804777141	1.426212102174758	0.8590332567691801	-0.566702634096149	-0.763014346361159	USP36	Ubiquitin carboxyl-terminal hydrolase 36
O15357	0.8806032836437221	0.6406925395131107	0.820246174931526	-0.04181057214736994	2.1712695956230172	INPPL1	Phosphatidylinositol 3,4,5-trisphosphate 5-phosphatase 2
Q7Z4V5	1.8958293199539231	0.593457832932472	0.59425513446331	-1.131117939949037	0.095343917608261	HDGFL2	Hepatoma-derived growth factor-related protein 2
Q12893	0.7881772518157979	1.137042716145517	2.342513203620913	3.00096452236176	1.20069542527199	TMEM115	Transmembrane protein 115
Q9H0B6	1.906886518001556	-0.15684342384338001	0.9813279882073398	2.25037312507629	0.616795420646667	KLC2	Kinesin light chain 2
Q07866	1.7889141254126986	-0.3647523708641534	-0.40746350958943345	0.060108665376901606	-1.4072333164513113	KLC1	Kinesin light chain 1
Q14980	0.18229644000530304	-1.8504704833030652	0.624607473611832	0.985859990119935	0.941392958164216	NUMA1	Nuclear mitotic apparatus protein 1
Q9H019	0.533003449439998	-1.285414397716522	-1.5456042289733891	-1.904849410057072	-0.135942220687866	MTFR1L	Mitochondrial fission regulator 1-like
Q86X29	-0.505590468645096	0.31576710939407504	-2.3924661278724653	-2.034700810909275	-1.222166955471039	LSR	Lipolysis-stimulated lipoprotein receptor
P52272	-0.9189033508300741	-2.7936642169952304	-0.1713618040084791	-1.446214258670802	-1.1255806938279376	HNRNPM	Heterogeneous nuclear ribonucleoprotein M
P27816	1.7837596721947195	0.4289547093212606	-0.5552287511527534	-0.7259896211326123	-0.7102629356086253	MAP4	Microtubule-associated protein 4
Q99569	-1.4946612678468263	-0.3307502530515192	1.4327278770506338	1.1071285642683537	-0.1288619302213192	PKP4	Plakophilin-4
P28290	-2.3277645111084	-2.023903369903568	-0.09133839607238992	-1.2474213130772145	-1.313874131999913	ITPRID2	Protein ITPRID2
P17302	1.601663470268251	1.493738189339639	2.046928524971009	2.1991764307022112	-0.27054166793823	GJA1	Gap junction alpha-1 protein
Q9NWB6	-0.1251423619687556	0.7742489017546174	1.1267890371382194	-0.6876463852822776	-1.4776659570634407	ARGLU1	Arginine and glutamate-rich protein 1
Q9P2M7	-2.159807205200194	-1.497494876384735	-0.136964410543442	0.45563817024231	0.304033279418945	CGN	Cingulin
O94806;Q15139	-2.171344459056856	-1.664785861968994	0.11071956157684304	-0.949270993471146	0.31130892038345415	PRKD3;PRKD1	Serine/threonine-protein kinase D3;Serine/threonine-protein kinase D1
Q9UHB7	0.07166934013366699	-2.340026825666432	0.15578326582908697	-0.720735847949981	-0.4782635197043415	AFF4	AF4/FMR2 family member 4
Q9H788	-0.8668873525457456	-0.005903661251068004	-1.200727134943008	-2.374573826789852	-0.595616072416305	SH2D4A	SH2 domain-containing protein 4A
Q9P2B4	2.49346280097961	1.1933392509818075	0.34733623266220104	2.11904215812683	0.8602666854858401	CTTNBP2NL	CTTNBP2 N-terminal-like protein
Q9BSJ8	-1.275250911712646	1.372536063194275	1.558744311332702	1.715127706527714	0.49298150837421395	ESYT1	Extended synaptotagmin-1
P16949	3.2002713680267396	1.648917764425282	1.287035897374158	1.262051284313206	1.5957083627581639	STMN1	Stathmin
Q96EV2	-2.43398380279541	-0.8154995143413509	-0.941157996654507	-2.086802661418912	-0.24541544914245295	RBM33	RNA-binding protein 33
Q8WYH8	1.209050267934799	-1.554153591394426	0.4477047789841893	1.378683656454087	0.58484049141407	ING5	Inhibitor of growth protein 5
P27816	2.1913245618343318	1.892659626901146	2.103800594806668	2.98907816410064	1.5165628492832148	MAP4	Microtubule-associated protein 4
Q5VUA4	-2.2056605815887487	-1.177504062652588	-0.40313693881034895	-0.6259167119860649	-0.3942294418811799	ZNF318	Zinc finger protein 318
Q9C0E8	-0.660866320133209	0.137081287801266	1.636637628078461	1.1602465510368352	0.037005379796029	LNPK	Endoplasmic reticulum junction formation protein lunapark
P53621	0.759772121906281	-1.185417920351032	0.3276624977588656	1.4228284060955079	-0.44126042723655706	COPA	Coatomer subunit alpha
Q0JRZ9	0.11994379758835194	-0.8838726487010715	-0.26642298698425304	-2.6165936589240983	-1.5583632588386531	FCHO2	F-BAR domain only protein 2
Q5VWQ8	0.8682641535997431	1.235902264714243	-0.2411681562662125	-1.752956554293637	-0.1745628751814366	DAB2IP	Disabled homolog 2-interacting protein
Q8WYP5	-1.4327580332756051	-2.57896506786346	-0.249162137508393	-0.4702129960060121	-0.595617681741715	AHCTF1	Protein ELYS
Q12789	-1.2891411483287811	-1.897989124059676	-0.03415831923484797	-0.205419525504112	0.037348985671997015	GTF3C1	General transcription factor 3C polypeptide 1
Q8IY22	2.0897457599639937	1.338970124721527	0.0009378790855409935	-0.47810626029968595	0.843244850635528	CMIP	C-Maf-inducing protein
Q01804	-1.861366748809812	-2.415516495704649	-0.435255646705625	-2.5066659450530997	-1.2865777015686009	OTUD4	OTU domain-containing protein 4
Q15311	-1.395474970340731	0.16189968585968018	-1.4821910560131089	-2.63545024394989	-0.6529149413108839	RALBP1	RalA-binding protein 1
Q9NTI2	0.9706861525774004	0.3840045183897014	-0.24437426030635861	-1.8161848038435007	0.5944606214761734	ATP8A2	Phospholipid-transporting ATPase IB
Q5T5Y3	-0.29758998751640303	-2.553622961044314	0.38916426897048995	-0.23821383714675903	-0.5893823355436324	CAMSAP1	Calmodulin-regulated spectrin-associated protein 1
Q96RK0	-1.4772217422723721	0.047754768282174995	0.4822423309087748	0.3131909817457198	0.7889898270368578	CIC	Protein capicua homolog
Q9H5H4	1.735230743885043	2.8985456228256297	0.5695264935493489	1.3282847264781619	1.2712036594748521	ZNF768	Zinc finger protein 768
Q7Z417	1.85110247135162	0.6816400289535519	-1.01149725914001	-0.43165087699890103	-0.517030239105225	NUFIP2	Nuclear fragile X mental retardation-interacting protein 2
Q5T200	0.750639706850052	1.67473429441452	0.45096468925476096	1.5270189046859741	1.362119883298874	ZC3H13	Zinc finger CCCH domain-containing protein 13
Q8NFU7	-1.229381412267682	1.198509424924851	0.94356581568718	-0.09634563326835599	0.721829116344452	TET1	Methylcytosine dioxygenase TET1
Q9ULT0	-1.329119384288785	0.8906422853469851	0.472977712750435	0.751106292009353	0.988240480422973	TTC7A	Tetratricopeptide repeat protein 7A
O15372	1.427044868469238	-1.0905082821846	-0.420186787843704	-0.820536613464355	-1.3503726720809919	EIF3H	Eukaryotic translation initiation factor 3 subunit H
P37802	1.020442306995396	0.2937179803848311	2.134624302387241	2.147754967212681	2.014566063880924	TAGLN2	Transgelin-2
P35611;Q9UEY8;P35612	-1.838561117649083	-1.818222701549533	-0.20977133512497004	-0.488377034664154	-0.20829302072525002	ADD1;ADD3;ADD2	Alpha-adducin;Gamma-adducin;Beta-adducin
P27816	1.658139795064923	0.956827372312546	-0.515136510133744	-0.658111125230789	-0.6475448906421659	MAP4	Microtubule-associated protein 4
[truncated: 1,231 more rows]
