# Supplementary material for: FRET-Based Screening Identifies p38 MAPK and PKC Inhibition as Targets for Prevention of Seeded α-Synuclein Aggregation
Source: Neurotherapeutics. 2021 Jul 13;18(3):1692–709. doi: 10.1007/s13311-021-01070-1 (PMC8609038; doi:10.1007/s13311-021-01070-1)
Supplement: Supplementary file 18 — Supplementary file18 (CSV 165 KB) [file 13311_2021_1070_MOESM18_ESM.csv]

ID	Enza	GF	SB80	SB90	Vx	name	fullname
Q14204	1.9087868798524181	-0.1884691398590798	-0.8077485691756008	0.1381082404404882	-0.4338241051882508	DYNC1H1	Cytoplasmic dynein 1 heavy chain 1
P21333	2.388488292694093	1.884563311934472	1.547200500965119	3.17172861099243	1.459646999835969	FLNA	Filamin-A
P49327	-1.560479015111928	-0.813059568405156	-0.464374482631688	-2.57431328296662	-0.939561486244207	FASN	Fatty acid synthase
P35579	-1.407883882522587	-0.780068397521977	-0.4728855490684549	-1.3576973495073656	-3.09622859954834	MYH9	Myosin-9
Q9Y490	-0.527625083923341	-0.27889031171798895	-1.6741555929183978	-2.32782900333405	-1.300844997167589	TLN1	Talin-1
Q01082	-1.6551065389066972	-0.5699358526617292	0.8503069933503868	0.8726747091859578	0.7374335583299398	SPTBN1	Spectrin beta chain, non-erythrocytic 1
Q13813	-1.8202451430261166	-0.5169127546250815	0.5197145976126195	0.8481845892965795	0.8166341222822665	SPTAN1	Spectrin alpha chain, non-erythrocytic 1
P35580	0.8336576148867607	1.1634224578738177	-0.9245088174939122	-0.7693980410695073	0.7418451830744748	MYH10	Myosin-10
P46013	-1.4903098493814455	-0.1320834755897525	0.10825889557600049	1.1299478858709344	0.00987637229263779	MKI67	Proliferation marker protein Ki-67
Q7Z6Z7	1.077522829174998	0.134747847914696	0.23646874725818698	-0.595291003584861	-1.5723079890012719	HUWE1	E3 ubiquitin-protein ligase HUWE1
Q00610	-0.15093910694122303	-0.552494078874588	-1.270807594060898	-2.134625434875486	-1.233238935470581	CLTC	Clathrin heavy chain 1
O75369	-1.815106630325314	-0.48329794406890897	0.38491773605346696	-0.23014757782220838	1.145199656486516	FLNB	Filamin-B
Q6P2Q9	-2.247173368930814	-1.5239858031272888	-1.004938706755638	-0.09616899490356401	-0.414513856172562	PRPF8	Pre-mRNA-processing-splicing factor 8
Q14980	-3.03251206874848	-2.103550732135774	-1.195151254534723	-0.6971733570098889	-1.079232841730119	NUMA1	Nuclear mitotic apparatus protein 1
P12270	-1.9712932705879238	-1.7691298127174337	-0.35447773337364197	0.306851446628566	-0.876187205314636	TPR	Nucleoprotein TPR
Q08211	-1.6643399298191062	-1.023405641317367	-0.466319113969803	0.638008803129196	-0.08279454708099304	DHX9	ATP-dependent RNA helicase A
P49792	-1.856297969818113	-1.542214751243592	-0.09235814213752797	0.45877504348754694	-0.5026292800903324	RANBP2	E3 SUMO-protein ligase RanBP2
P27708	-0.748808931559324	0.5842230916023281	-0.487619057297706	-2.003335535526272	-1.56380546092987	CAD	CAD protein
Q02952	2.270483076572418	2.108792483806608	0.24281513690948497	1.043204210698605	-0.2563857436180119	AKAP12	A-kinase anchor protein 12
Q14839	-2.8429329395294163	-0.04237604141235307	-1.19307941198349	-0.3095460534095761	-0.9225221611559391	CHD4	Chromodomain-helicase-DNA-binding protein 4
P13639	0.93646501749754	0.22382955998182302	0.716055385768414	-1.103968270123006	-0.702303774654865	EEF2	Elongation factor 2
P08238	2.176141619682312	1.445595383644104	0.8882181122899053	0.8693660423159597	0.23924988508224498	HSP90AB1	Heat shock protein HSP 90-beta
P43243	-2.361621081829073	-0.890319645404816	-0.349105566740036	0.24483436346054	-0.8488302603363991	MATR3	Matrin-3
P55072	0.6394624710082999	-0.4339711815118791	-1.1686280369758602	-1.413825929164886	-1.530651450157165	VCP	Transitional endoplasmic reticulum ATPase
P11388	-2.2602433264255537	-0.20444136857986397	-0.15976238995790398	0.657863050699234	-0.19887453317642156	TOP2A	DNA topoisomerase 2-alpha
P22314	-0.23622357845306408	0.4112821221351599	-1.689193725585937	-2.32848244905472	-1.296237498521805	UBA1	Ubiquitin-like modifier-activating enzyme 1
P10809	-0.891027778387069	0.31007018371019474	2.072021991014481	0.19585857540369	-0.373814910650254	HSPD1	60 kDa heat shock protein, mitochondrial
Q9H583	-2.072489678859708	-1.3290923833847041	-0.14201423525810203	0.30613726377487194	-0.15878078341484103	HEATR1	HEAT repeat-containing protein 1
Q86UP2	-2.648976802825933	-0.474754631519318	-0.7122912183403972	-0.732710558921099	-0.611312761902809	KTN1	Kinectin
P46940	1.0450617633760022	0.7578710280358791	-0.14099246636033091	-1.584206406027078	-0.7546129263937469	IQGAP1	Ras GTPase-activating-like protein IQGAP1
O43707	1.912694454193117	0.07881543040275496	-0.2687852382659911	1.3891144394874568	0.853913098573684	ACTN4	Alpha-actinin-4
Q14315	2.060654580593107	1.47191733121872	-0.5045600533485429	-0.11521869897842396	1.125693529844284	FLNC	Filamin-C
Q9UQ35	-0.25793954730033897	0.578553140163419	-0.345352083444595	-1.535349130630493	-2.189481556415561	SRRM2	Serine/arginine repetitive matrix protein 2
Q12906	-1.888071894645689	-0.7097739428281791	-0.837979793548584	-0.287059485912323	0.696031093597411	ILF3	Interleukin enhancer-binding factor 3
P0DMV9	-2.7264540195465	-1.355463922023769	-0.2846145629882769	-0.5895939469337419	-1.7301504015922509	HSPA1B	Heat shock 70 kDa protein 1B
Q14152	0.860972583293918	-0.03323209285736106	-0.6820499971508979	-1.623668015003204	-1.8953177332878122	EIF3A	Eukaryotic translation initiation factor 3 subunit A
O00410	-0.908622652292248	-0.9687460362911191	-1.3189261350780692	-2.048414826393124	-2.035828649997708	IPO5	Importin-5
Q02880	-2.9861627817154	-1.578937739133839	-1.383218929171566	-0.501741349697117	-0.873590171337132	TOP2B	DNA topoisomerase 2-beta
P11142	2.0433069169521327	0.36071203649044004	0.2468834351748228	-0.936165004968647	0.240830878727138	HSPA8	Heat shock cognate 71 kDa protein
P53396	-0.32846850156784096	0.209902465343479	-1.16253873705864	-2.291599094867711	-0.903301768004895	ACLY	ATP-citrate synthase
Q92598	1.1824152171611741	0.19076019525527999	-0.726580679416656	-1.758256226778026	-0.9616809785366051	HSPH1	Heat shock protein 105 kDa
P41252	2.030382603406909	0.073673605918884	0.32127556204795804	1.177191346883774	-0.210209041833878	IARS1	Isoleucine--tRNA ligase, cytoplasmic
P27824	0.49737936258315596	2.7781776189803997	0.936561733484264	1.897601068019862	1.500228732824321	CANX	Calnexin
Q14690	-2.2557041049003628	-1.332655191421508	-0.317097455263138	0.39543712139129705	-0.380627617239952	PDCD11	Protein RRP5 homolog
Q14676	-1.8139884695410715	0.6111107245087626	0.49094102531671563	1.0287927165627486	-0.4001132473349574	MDC1	Mediator of DNA damage checkpoint protein 1
P06576	-2.231588184833524	-1.370543777942657	-0.24074852466583202	-0.992137998342514	0.8667399287223859	ATP5F1B	ATP synthase subunit beta, mitochondrial
P08670	2.0584488511085492	2.118842571973798	1.5353836417198161	2.15252301096916	2.518843710422514	VIM	Vimentin
Q5UIP0	-3.2180935144424403	-1.2157967723906016	-1.013293802738187	-0.658085286617277	-0.9723239243030521	RIF1	Telomere-associated protein RIF1
Q14008	1.138603970408444	1.3125305622816041	-0.18727152049541493	-0.959828451275826	-0.5322857648134229	CKAP5	Cytoskeleton-associated protein 5
P31939	1.2290437668561895	1.0191094130277596	-0.6992739588022235	-0.9543488770723345	-0.3580728620290755	ATIC	Bifunctional purine biosynthesis protein ATIC
P53621	1.825332701206205	0.10782016813755	0.16964645683765397	-0.5704789757728581	-0.486961543560028	COPA	Coatomer subunit alpha
P46821	2.49576783180237	1.726560235023502	0.87756705284119	1.403131067752842	0.27809417247772594	MAP1B	Microtubule-associated protein 1B
P12814	-0.053699672222138006	-0.11808389425277699	-0.811533033847809	-2.286504387855528	-2.051659226417538	ACTN1	Alpha-actinin-1
P49588	1.830287061631683	0.676824413239956	-0.236090756952763	-0.430154539644718	-0.657209672033787	AARS1	Alanine--tRNA ligase, cytoplasmic
O14654	-3.4934134483337402	-1.6789512820541894	-1.6710193324834144	-1.506938830018047	-2.025244951248172	IRS4	Insulin receptor substrate 4
Q9P2J5	1.7726906538009604	-0.029954280704259893	0.001296505331993103	-0.5633728504180907	-0.9267473816871646	LARS1	Leucine--tRNA ligase, cytoplasmic
P55265	-1.7098941504955278	-0.979680269956589	-0.48972599208355	0.940051227808002	0.01060158014297502	ADAR	Double-stranded RNA-specific adenosine deaminase
P22102	-0.27102228999137895	0.283095121383667	-0.5355769619345669	-1.6377161741256718	-1.7825821042060819	GART	Trifunctional purine biosynthetic protein adenosine-3
Q9P2E9	-2.096388816833501	-0.7968945205211639	0.023286283016204057	-0.02435934543609697	-0.5841747112572196	RRBP1	Ribosome-binding protein 1
Q14697	0.8956623170524833	0.5845566987991331	-0.07780539989471502	2.744217634201052	0.8953372091054914	GANAB	Neutral alpha-glucosidase AB
P13797	-1.7692604660987858	-2.147141993045805	0.15144056081771495	0.1039182543754551	-1.897124648094177	PLS3	Plastin-3
Q9BVA1	0.29334735870361495	0.9592104628682152	1.4095200300216688	2.44631493091583	1.0194275742396728	TUBB2B	Tubulin beta-2B chain
P23246	-1.241482406854631	-0.579317182302475	0.725322484970093	1.142574816942215	0.723606079816818	SFPQ	Splicing factor, proline- and glutamine-rich
P11586	1.7351768538355798	0.6255798861384391	-0.578561194241047	-0.5825973227620119	-0.658288605511188	MTHFD1	C-1-tetrahydrofolate synthase, cytoplasmic
P27797	2.000439912080769	2.59701371192933	0.9601064324379011	2.393039822578435	1.6109266355633782	CALR	Calreticulin
P50990	0.8610422909259801	-0.04790514707565302	-0.530972823500633	-1.4754906594753299	-0.971883982419967	CCT8	T-complex protein 1 subunit theta
P50991	-1.359893471002575	-0.5616346299648249	-1.552720129489895	-2.45478820800781	-1.3720006942748988	CCT4	T-complex protein 1 subunit delta
Q9H0A0	-0.39863795042037997	-0.19785845279693592	0.726890727877617	2.243453860282896	0.459974437952041	NAT10	RNA cytidine acetyltransferase
O60264	-1.05710522830486	-0.11592294275760703	0.455174461007118	1.2534038573503499	1.130021169781684	SMARCA5	SWI/SNF-related matrix-associated actin-dependent regulator of chromatin subfamily A member 5
Q92621	-2.37610828876495	-1.86023235321045	-0.9130211472511299	-0.42694258689880493	-1.735282242298127	NUP205	Nuclear pore complex protein Nup205
Q14974	-1.623801551759241	-1.892616301774976	-0.9457304477691629	-2.384030640125273	-2.65942049026489	KPNB1	Importin subunit beta-1
Q86VP6	0.490590542554855	0.6204355061054221	-0.660829424858093	-1.179427951574326	-1.214049845933914	CAND1	Cullin-associated NEDD8-dissociated protein 1
P49736	-0.7552468348294493	-1.157680481672287	0.39427655935288	-2.12162345647812	-0.43119484186172496	MCM2	DNA replication licensing factor MCM2
P14625	0.4922961574047801	-1.5327169317752118	-0.1176803875714539	1.6006389241665582	-0.0102222580462695	HSP90B1	Endoplasmin
Q00341	-1.028022333979603	-1.0649553686380349	-0.773162662982937	-3.23268747329712	-0.856048226356503	HDLBP	Vigilin
O75691	-1.0672510713338819	-0.156995281577111	0.587862744927406	1.547422185540198	-0.27259694039821697	UTP20	Small subunit processome component 20 homolog
Q6P2E9	-1.156313285231593	-0.7862149178981811	-0.849800214171412	-2.92824482917786	-1.1186901442706612	EDC4	Enhancer of mRNA-decapping protein 4
P14618	-0.037522837519645	0.8891668617725361	-0.1348035037517544	-1.993303388357164	0.28941366076469505	PKM	Pyruvate kinase PKM
Q13428	1.462985336780553	1.935400366783147	0.31489324569702604	2.27008724212647	1.0467493087053348	TCOF1	Treacle protein
P61978	-1.696256548166272	0.15661847591400013	-1.713269412517545	-2.266908168792722	-1.7841874063014949	HNRNPK	Heterogeneous nuclear ribonucleoprotein K
O14980	-0.6826015114784281	-1.2359630391001746	-1.353387232869868	-2.8242964744567898	-1.532459124922757	XPO1	Exportin-1
P18583	-1.927272975444795	-0.701475113630294	-0.48877663165330854	1.348738133907315	-0.31913038343191114	SON	Protein SON
P26358	-1.627104446291927	0.469173207879067	1.168861106038093	-0.75631396472454	-0.21415921300649599	DNMT1	DNA (cytosine-5)-methyltransferase 1
P05023	-1.09050521254539	-0.16777130961418102	1.68041196465492	1.255935996770859	0.4375614598393443	ATP1A1	Sodium/potassium-transporting ATPase subunit alpha-1
P13667	0.06044548749923706	1.272193312644959	0.11095726490020796	1.5576099157333378	2.187876403331758	PDIA4	Protein disulfide-isomerase A4
Q10567	-2.345534086227413	-1.449799120426174	-1.768973022699352	-2.1826923489570573	-2.137238979339595	AP1B1	AP-1 complex subunit beta-1
Q99460	0.20743697881698608	0.4239672422409091	-1.108085125684738	-2.008340239524841	-0.7779910117387769	PSMD1	26S proteasome non-ATPase regulatory subunit 1
Q9UIG0	-1.826220870018006	-1.370442986488342	-0.5407602339982991	0.5885267257690439	-0.6307147294282913	BAZ1B	Tyrosine-protein kinase BAZ1B
P08133	-1.419630140066147	0.005381286144255926	-0.734814390540123	-2.620725035667416	-0.40775769948959406	ANXA6	Annexin A6
Q15149	-2.468878835439681	-0.34901793301105544	-0.4977935887873177	-0.358823880553246	0.6229055225849189	PLEC	Plectin
P56192	-0.19536757469177202	0.505329012870791	-0.44656503200531	-1.444533348083496	-1.746522665023799	MARS1	Methionine--tRNA ligase, cytoplasmic
P12956	-0.20016831159591603	0.1942855715751649	-1.8558440804481502	-1.79920786619186	-1.0966001749038692	XRCC6	X-ray repair cross-complementing protein 6
Q5JTH9	0.5176007617264982	0.379739612340927	0.38487674295902197	2.291956007480625	-0.569991767406465	RRP12	RRP12-like protein
P07197	-1.161397486925129	-0.09687978029251101	0.992723315954209	1.773467391729351	-0.342804878950119	NEFM	Neurofilament medium polypeptide
Q5VYK3	0.30481052398681396	-0.498133659362793	-1.6180773973464961	-1.572814047336578	-2.141821384429936	ECPAS	Proteasome adapter and scaffold protein ECM29
P12277	-1.422581672668457	0.6594612002372711	-0.34841379523277194	-1.912937104701999	-1.002713799476623	CKB	Creatine kinase B-type
P11021	-0.029857933521270974	1.654063105583191	0.22784513235092196	2.570268869400023	0.24315056204795898	HSPA5	Endoplasmic reticulum chaperone BiP
Q8TEX9	-2.9540324807167018	-0.49127000570297297	-0.098308145999909	-0.28618359565734897	-0.314611524343491	IPO4	Importin-4
O43491	-0.09878182411194003	2.1779861450195304	1.471819400787351	1.31548687815666	0.954882293939588	EPB41L2	Band 4.1-like protein 2
Q92841	1.946531116962434	0.806576430797577	-0.24348339438438402	-0.757524192333222	-0.530104279518128	DDX17	Probable ATP-dependent RNA helicase DDX17
O00571	-1.0687612295150712	-1.2451399192213972	-1.043064802885051	-2.253619909286494	-2.348696708679195	DDX3X	ATP-dependent RNA helicase DDX3X
Q14566	-1.2004483938217159	-0.539030313491821	-0.021032810211181974	-2.2349138855934108	0.23582267761230502	MCM6	DNA replication licensing factor MCM6
Q7KZF4	1.9366474151611341	1.1569784283638	0.32215502858161904	-0.7328810691833461	0.492476090788841	SND1	Staphylococcal nuclease domain-containing protein 1
P78347	-1.5528535470366431	-1.0944456085562702	0.519223667681218	0.23653242737054903	0.585234560072422	GTF2I	General transcription factor II-I
P48643	-0.26504784822464	-0.32502815127372703	-0.8980999290943144	-2.213330149650575	-0.975942030549049	CCT5	T-complex protein 1 subunit epsilon
P06737	2.557785451412201	1.493024647235871	0.619297504425049	1.31992307305336	0.255725920200348	PYGL	Glycogen phosphorylase, liver form
P33991	-1.311287462711334	-0.576726652681827	0.18758624792099	-2.552942037582397	0.21361261606216508	MCM4	DNA replication licensing factor MCM4
P51610	-0.906955391168591	-1.407016247510907	-1.1800423860549891	-2.77898359298706	-1.199471108615395	HCFC1	Host cell factor 1
Q15021	-1.624447047710415	-1.5231404006481128	-0.9021395146846729	-2.798020362854	-1.381808072328564	NCAPD2	Condensin complex subunit 1
Q14157	-2.467144846916203	-1.431901231408123	-1.429793566465382	-2.268168926239018	-1.9599198997020761	UBAP2L	Ubiquitin-associated protein 2-like
P49321	-0.5705708740279074	0.029441297054290994	-0.16306221485137895	-1.921088755130763	-0.21137428283691395	NASP	Nuclear autoantigenic sperm protein
Q16891	-1.946011722087857	-0.86033821105957	0.42507219314575195	0.39900231361389193	-0.20442554354667702	IMMT	MICOS complex subunit MIC60
P54136	1.141866385936737	-0.300005681812764	0.08181506395339899	-0.620817452669144	-1.213577449321743	RARS1	Arginine--tRNA ligase, cytoplasmic
O75694	-2.81646764278412	-1.566718846559523	-0.41758412122726196	-0.912412673234938	-1.1880023200064878	NUP155	Nuclear pore complex protein Nup155
Q92499	-0.017993390560149924	-0.356330245733261	-0.49628907442092896	-2.659862160682676	-0.635524302721024	DDX1	ATP-dependent RNA helicase DDX1
P18754	-2.458577334880827	-0.803138747811317	-0.320754855871201	-0.7668719068169594	0.08644664287567094	RCC1	Regulator of chromosome condensation
P25705	-1.8546622246503819	-0.251944825053215	0.759804740548134	0.47409032285213404	1.2962594777345682	ATP5F1A	ATP synthase subunit alpha, mitochondrial
P16615	-2.440897285938264	-0.421674907207489	-0.30767905712127697	-1.161156818270683	-1.241132766008377	ATP2A2	Sarcoplasmic/endoplasmic reticulum calcium ATPase 2
P13010	0.968322992324829	0.35712063312530506	-1.0179038047790518	-1.621612787246701	-0.9320614337921139	XRCC5	X-ray repair cross-complementing protein 5
P00558	1.3145174523815508	0.891887142322958	-0.2814816692844031	-1.162414477206769	-0.1035532737150791	PGK1	Phosphoglycerate kinase 1
Q99613	-0.512511700391769	0.09449398517608698	0.12157297134399403	-2.250745296478276	-1.239175498485565	EIF3C	Eukaryotic translation initiation factor 3 subunit C
P04075	1.4881641268730128	0.593083858489991	-0.856665432453157	-0.9842030405998271	0.922271847724915	ALDOA	Fructose-bisphosphate aldolase A
P49454	-1.973273694515225	-1.192827463150024	-0.19402170181274403	0.393038928508759	-0.44668399542570114	CENPF	Centromere protein F
P40939	-1.9995798077434315	-0.0793016385287046	-0.13344695232808548	0.3368794415146115	0.7225715313106774	HADHA	Trifunctional enzyme subunit alpha, mitochondrial
P49411	-2.87100678682327	-0.788024038076401	-0.677536219358444	-0.498460382223129	-0.595041841268539	TUFM	Elongation factor Tu, mitochondrial
P55786	-0.841424584388736	-0.6709606051445041	-1.711725354194644	-3.07176077365876	-1.784859061241153	NPEPPS	Puromycin-sensitive aminopeptidase
Q15084	-1.9123041927814501	1.0150975883007	-0.46114060655236255	-0.788380950689316	-0.842580765485764	PDIA6	Protein disulfide-isomerase A6
Q92945	0.043144941329956	0.33923801779747	0.179532468318939	-1.548401325941083	-0.79880753159523	KHSRP	Far upstream element-binding protein 2
O43390	-2.81635665893555	-1.4896278828382483	-1.801328599452971	-1.271622195839881	-1.865522921085357	HNRNPR	Heterogeneous nuclear ribonucleoprotein R
Q9Y5B9	1.867704689502717	1.1222837716341019	1.549675822257996	1.21679311990738	0.0866197347640999	SUPT16H	FACT complex subunit SPT16
O95373	-0.784537672996517	-0.5380973219871481	-0.874258220195766	-2.034184455871578	-1.728489637374874	IPO7	Importin-7
P35573	-0.829004377126697	-0.24698042869568193	-0.842253252863887	-2.49905562400818	-1.211393699049953	AGL	Glycogen debranching enzyme
Q13200	-0.43669998645782193	-1.118245184421536	-1.3931212127208679	-2.55982315540313	-1.952261626720425	PSMD2	26S proteasome non-ATPase regulatory subunit 2
P17844	-0.8464165539480741	-1.5500244707800472	0.9724799781106408	0.5187527327798308	0.8711244850419458	DDX5	Probable ATP-dependent RNA helicase DDX5
Q9NVI1	1.352765053510666	0.43465051054954496	-0.97651007771492	-0.257400386035443	-0.663029700517655	FANCI	Fanconi anemia group I protein
P54577	2.40662443637848	0.5414467751979849	1.2569813132286098	1.799457907676699	-0.013398528099060059	YARS1	Tyrosine--tRNA ligase, cytoplasmic
P11940	0.20696505904197698	0.012115329504013006	0.5081057250499721	-1.691461533308033	-0.484797582030296	PABPC1	Polyadenylate-binding protein 1
Q4VCS5	-2.586625754833221	-2.061294555664062	-1.415032297372817	-2.88456952571869	-1.293464094400405	AMOT	Angiomotin
Q8IY81	-2.197987943887711	-0.152062609791756	0.19861266016960105	0.643442839384079	-0.431517243385315	FTSJ3	pre-rRNA 2'-O-ribose RNA methyltransferase FTSJ3
Q9BZE4	-0.770889669656749	-0.7344504296779629	0.469139203429222	1.7815227210521711	0.51959228515625	GTPBP4	Nucleolar GTP-binding protein 1
P47897	0.1870071440935131	0.4340316206216811	0.25270108878612507	-1.905979529023174	0.503057047724724	QARS1	Glutamine--tRNA ligase
P50395	0.09271359443664606	0.2522619962692261	-0.06905344128608698	-1.466753780841827	-1.5805364847183188	GDI2	Rab GDP dissociation inhibitor beta
P02545	0.5127363502979271	1.3536803722381592	0.17687797546386708	2.0604744553565952	1.642972886562347	LMNA	Prelamin-A/C
Q8TDD1	-1.153042584657669	-0.37592324614524797	0.646803259849549	1.8101870715618111	0.2475441060960296	DDX54	ATP-dependent RNA helicase DDX54
P35221	0.17390072345733987	-0.8130208067595962	-0.20421415567398105	-1.5203604698181161	-2.02127051353455	CTNNA1	Catenin alpha-1
P41250	1.711990922689435	-0.17567655444145197	0.137647032737732	1.912211626768115	-0.7613746225833851	GARS1	Glycine--tRNA ligase
Q12788	-1.266712337732313	-0.05381417274475103	0.698953956365585	1.372963041067127	0.3733339458703992	TBL3	Transducin beta-like protein 3
P52948	-1.2342355251312251	-1.548076689243317	0.21251654624938998	0.6621286273002629	-0.79290771484375	NUP98	Nuclear pore complex protein Nup98-Nup96
O60763	1.7039517965167728	0.4676804449409247	-0.5476463232189412	-0.6716795954853293	-0.8999546561390163	USO1	General vesicular transport factor p115
Q96AE4	1.0279124081134838	0.21712467074394198	-0.8927925825119021	-2.0847968757152557	-1.085121661424637	FUBP1	Far upstream element-binding protein 1
P52701	-0.31025469303131104	-0.04525345563888605	-2.021135032176972	-2.037229716777802	-0.17637377977371205	MSH6	DNA mismatch repair protein Msh6
O75534	-2.09427297115326	-1.993207573890686	-0.12309563159942605	-2.0624817609787	-0.3828877806663511	CSDE1	Cold shock domain-containing protein E1
Q14151	-2.3106677532196063	0.04363656044006403	0.7663702964782739	-0.9333198219537729	-1.338783860206604	SAFB2	Scaffold attachment factor B2
P11717	2.37994396686554	0.45644456148147394	2.046132564544676	1.724463701248167	0.7138597667217239	IGF2R	Cation-independent mannose-6-phosphate receptor
Q8NI36	-1.954385459423065	-1.434704482555389	-1.131402105093002	0.32664197683334506	-0.7287815064191814	WDR36	WD repeat-containing protein 36
P51659	-2.546650409698482	-0.08946013450622592	-0.6275857761502269	-1.229739487171174	-0.50353853404522	HSD17B4	Peroxisomal multifunctional enzyme type 2
P26639	1.77971538901329	1.081726878881455	0.58431176841259	0.35132728517055534	-0.90123203396797	TARS1	Threonine--tRNA ligase 1, cytoplasmic
P46060	-2.60389900207519	-1.619406282901763	-0.28238072991371105	0.08977645635604892	-0.13376605510711603	RANGAP1	Ran GTPase-activating protein 1
Q8WUM4	1.18712778389454	0.18707711994648	-0.09448124468326599	-1.21353058516979	-1.4671504944562899	PDCD6IP	Programmed cell death 6-interacting protein
Q14684	-1.362062975764276	-0.515205964446068	0.9422990828752511	1.4982814341783541	-0.320810958743096	RRP1B	Ribosomal RNA processing protein 1 homolog B
Q8N1F7	-2.175254821777342	-1.5324264168739319	-0.41877070069313	-0.309154450893402	-0.531338930130005	NUP93	Nuclear pore complex protein Nup93
P31150	0.9823381304740939	0.45549494028091503	-0.8348360657691949	-1.768468558788296	-0.691351115703583	GDI1	Rab GDP dissociation inhibitor alpha
O95602	-0.7700585797429083	-0.7507817819714542	-0.044949285686016104	1.0094346925616269	-0.061541073024272905	POLR1A	DNA-directed RNA polymerase I subunit RPA1
Q14692	-1.6709562540054361	-0.627545535564423	-0.3864019438624382	0.993351578712464	-0.510125204920769	BMS1	Ribosome biogenesis protein BMS1 homolog
Q9UBT2	1.1415297538042068	0.49194179475307487	-0.1213437616825101	-1.408423706889153	-0.3376902490854261	UBA2	SUMO-activating enzyme subunit 2
P09651	0.30640828609466597	1.599660605192185	2.8620400428772	1.785356581211091	0.22205889225006203	HNRNPA1	Heterogeneous nuclear ribonucleoprotein A1
Q9Y678	0.5615430474281271	-0.7788063734769823	-1.324296355247498	-1.599397540092469	-1.8755251765251129	COPG1	Coatomer subunit gamma-1
P33993	-1.826844573020935	-1.539836332201957	-0.7297496795654291	-2.86240828037262	-0.7530508041381831	MCM7	DNA replication licensing factor MCM7
O00429	1.384495943784712	-0.056386947631834994	-0.991417974233627	-1.2330022156238551	-1.187155097723007	DNM1L	Dynamin-1-like protein
Q9HAV4	0.19670683145523593	-0.44299829006195	-1.305160671472549	-1.598526179790496	-1.938137233257293	XPO5	Exportin-5
O95202	-2.834326446056364	-0.64395235478878	-0.72698924690485	-1.081751972436905	-0.3000173568725589	LETM1	Mitochondrial proton/calcium exchanger protein
P40227	-0.45035058259964	-0.7057249844074249	-1.306158065795898	-1.8473483324050899	-1.507767260074615	CCT6A	T-complex protein 1 subunit zeta
P28838	2.524079620838167	-0.07848221063613892	0.791870387271047	0.14103972911834706	1.158381372690201	LAP3	Cytosol aminopeptidase
P14868	2.210894346237186	-0.30521887540817305	0.825032770633697	0.405530482530594	0.23180890083313	DARS1	Aspartate--tRNA ligase, cytoplasmic
P60842	-0.26667031645774897	-0.9356265664100649	0.998525023460386	-2.1391736268997237	-0.24627493321895597	EIF4A1	Eukaryotic initiation factor 4A-I
P26038	1.69314844720066	0.757837666198611	-1.01240258105099	-1.22873752005398	0.0559874195605516	MSN	Moesin
Q96KR1	-1.0684619098901749	-0.5135722309350971	-0.5189489275217061	1.2650832980871152	0.7549738734960549	ZFR	Zinc finger RNA-binding protein
Q92797	-1.849261760711665	-0.17918357253074602	-1.345693707466125	0.05709809064865101	-1.054998368024826	SYMPK	Symplekin
P23921	-2.052922010421755	-0.8746982663869871	-0.37796741724014504	-2.48112058639527	-0.728552192449571	RRM1	Ribonucleoside-diphosphate reductase large subunit
Q12905	-1.8606464266777079	-2.2683404684066817	-1.5671540722250983	-1.977932006120686	-1.01802453398705	ILF2	Interleukin enhancer-binding factor 2
Q9BSJ8	-1.576519399881363	-1.679473906755443	0.16534432768821705	0.9252173602581071	-0.5128731578588483	ESYT1	Extended synaptotagmin-1
Q09666	-1.592324152588842	0.599028751254082	0.695065960288048	0.16674134135246269	1.321212515234948	AHNAK	Neuroblast differentiation-associated protein AHNAK
O43290	-0.946636378765104	-0.20492839813232405	0.969691425561905	1.8241903185844461	0.5856363400816915	SART1	U4/U6.U5 tri-snRNP-associated protein 1
Q9UPU5	-0.997485965490339	-1.335285812616346	-1.369938760995863	-2.7715388536453203	-2.81432437896728	USP24	Ubiquitin carboxyl-terminal hydrolase 24
Q8WUM0	-1.212993741035461	-2.012594997882847	-0.496399663388729	-0.44447335600853	-0.304879814386368	NUP133	Nuclear pore complex protein Nup133
Q6PI48	-2.15711772441864	-1.737534284591675	-0.7419873476028441	-1.345877379179001	-2.76021242141724	DARS2	Aspartate--tRNA ligase, mitochondrial
Q03701	-2.578404664993287	-1.396522462368011	-0.539020508527755	-0.1301100850105279	-0.6490055918693539	CEBPZ	CCAAT/enhancer-binding protein zeta
Q9BUF5	-1.336550951004027	0.48075008392334007	-2.2059534788131696	-0.8224820643663389	-1.82732981443405	TUBB6	Tubulin beta-6 chain
Q9Y2W1	-0.24544352293014493	0.051423788070679044	0.881064355373383	2.11975312232971	0.032129824161530096	THRAP3	Thyroid hormone receptor-associated protein 3
O95347	-0.7042974531650541	-0.32730817794799805	-1.26790565252304	-2.67161154747009	-1.2280113995075221	SMC2	Structural maintenance of chromosomes protein 2
P07237	0.6278121485374868	1.451512396335602	0.17635598778724704	0.170899599790573	1.742754936218258	P4HB	Protein disulfide-isomerase
Q7Z460	-0.38454502820968606	-1.653375029563903	0.22107690572738403	-2.5398606657981864	-0.29968398809432906	CLASP1	CLIP-associating protein 1
Q9UJZ1	1.536356121301653	2.60381948947907	1.016219064593317	1.1474258229136487	0.2604721188545249	STOML2	Stomatin-like protein 2, mitochondrial
O94906	-0.587554365396499	0.13901510834694003	0.4617372266948227	2.235263675451281	0.37006635591387793	PRPF6	Pre-mRNA-processing factor 6
P68104	2.236276447772979	0.278653651475906	0.7420292901806529	1.305531203746795	0.35425451397895796	EEF1A1	Elongation factor 1-alpha 1
P17812	1.4258175352588267	-0.3561297198757533	-0.3544165333732963	-0.18038134183734633	-0.38796172942966234	CTPS1	CTP synthase 1
P08195	1.0800411403179169	-0.28220605850220193	1.302745759487152	2.493130445480348	0.005063176155090998	SLC3A2	4F2 cell-surface antigen heavy chain
P43686	1.23406292498112	0.374022975564003	-0.1665605120360852	-1.3695801347494099	-0.89702533185482	PSMC4	26S proteasome regulatory subunit 6B
Q03252	-1.4528737850487194	-0.6292751021683214	0.2120445929467676	1.2097191028296905	1.0533314757049086	LMNB2	Lamin-B2
Q9ULT8	-2.78545105457306	-1.793514870107178	-1.109621405601506	-2.5660683512687728	-1.292795985937123	HECTD1	E3 ubiquitin-protein ligase HECTD1
Q16513	-0.16071498394012396	-0.8116893470287322	-0.454250603914261	-2.79624676704407	-0.9293996952474116	PKN2	Serine/threonine-protein kinase N2
P34897	2.233429670333859	1.381488576531407	1.604985050857064	2.8424402475357002	0.953556537628171	SHMT2	Serine hydroxymethyltransferase, mitochondrial
Q7L014	-0.061224460601806974	-0.46597246825694993	-1.4467340111732478	-2.099115729331971	-0.21579352021217296	DDX46	Probable ATP-dependent RNA helicase DDX46
Q15155	2.1706306338310197	1.681620270013805	3.18469548225402	2.258513212203976	2.219597637653347	NOMO1	Nodal modulator 1
P22695	-0.7751257419586169	0.8531064391136169	1.207135260105133	1.914526224136353	0.660316243767738	UQCRC2	Cytochrome b-c1 complex subunit 2, mitochondrial
O15294	0.8907674122601752	-1.8751425575464948	0.6633868981152772	-0.3376306723803278	-0.0934568699449301	OGT	UDP-N-acetylglucosamine--peptide N-acetylglucosaminyltransferase 110 kDa subunit
P28331	-2.444768428802489	-0.31252792477607705	-0.502243727445602	-1.269684076309204	-0.18040820956230202	NDUFS1	NADH-ubiquinone oxidoreductase 75 kDa subunit, mitochondrial
Q9H3U1	0.9583992958068851	-0.946193754673004	0.209381103515625	-1.800597071647645	-0.3570680320262906	UNC45A	Protein unc-45 homolog A
P13489	-0.3655682206153841	-1.401934146881101	-1.604961812496183	-2.36397504806518	-2.1329751610755903	RNH1	Ribonuclease inhibitor
P63244	2.1646285057067898	0.055939793586735065	1.135412707924847	0.613203912973408	1.739672958850865	RACK1	Receptor of activated protein C kinase 1
P08243	1.9355809092521619	0.435203611850734	1.716329455375667	2.43179285526275	0.154052972793575	ASNS	Asparagine synthetase [glutamine-hydrolyzing]
P28370	-1.66513592004776	-2.303605556488035	-0.6688274145126349	-0.28296434879303	0.02237647771835305	SMARCA1	Probable global transcription activator SNF2L1
Q8N163	-2.056788861751557	-1.042445704340935	-0.53654745221138	-0.20248305797576904	-0.586916208267212	CCAR2	Cell cycle and apoptosis regulator protein 2
P35998	0.614193320274353	0.575573682785034	-0.7769656181335449	-1.809805333614352	-0.6434438526630399	PSMC2	26S proteasome regulatory subunit 7
Q9GZR7	-0.346669003367424	-0.7820036858320231	0.08832368254661581	1.267564013600345	0.060169167816639	DDX24	ATP-dependent RNA helicase DDX24
Q96PK6	-1.906133413314823	-0.812633752822876	-0.633592188358306	0.7519483566284169	-0.43416069820523207	RBM14	RNA-binding protein 14
P04843	-2.128342032432556	0.349451839923859	-0.23096472024917603	-0.10001474618911704	-1.693665266036986	RPN1	Dolichyl-diphosphooligosaccharide--protein glycosyltransferase subunit 1
P02786	-2.17629912495613	-1.109566420316696	0.78279432654381	-0.20498140156269	-0.274794161319732	TFRC	Transferrin receptor protein 1
Q9UKX7	2.003491938114161	0.5520557761192271	1.9421447515487622	2.52251374721527	1.578762292861934	NUP50	Nuclear pore complex protein Nup50
P42285	-2.513446927070622	-2.264701604843144	-1.0487641096115161	-2.84555971622468	-1.209715783596043	MTREX	Exosome RNA helicase MTR4
O00231	0.2629154324531551	-0.7227566284127536	-0.6506069004535677	-1.977871119976041	-1.017702639102936	PSMD11	26S proteasome non-ATPase regulatory subunit 11
P33992	-1.5413151681423152	-1.743045628070827	-0.49931401014327603	-2.96674835681915	-1.4569015428423844	MCM5	DNA replication licensing factor MCM5
P46459	0.878741830587387	-1.273640364408496	-0.1594323441386219	-1.0908863842487329	0.116585195064545	NSF	Vesicle-fusing ATPase
Q9UJS0	-1.277672305703166	1.120579287409783	-0.663433387875557	1.229686245322224	0.632172390818596	SLC25A13	Calcium-binding mitochondrial carrier protein Aralar2
Q9UNF1	2.56049537658691	0.94010379910469	-0.13270562887191795	0.5887915529310699	0.10093766450881902	MAGED2	Melanoma-associated antigen D2
Q9NVP1	-1.1356606073677569	-0.6418610401451589	-0.23643589392304382	1.3408122472465032	0.025843787938356406	DDX18	ATP-dependent RNA helicase DDX18
O75475	-1.636562198400499	-0.64682874083519	0.17705175280570998	1.2538812458515212	0.32421600818634	PSIP1	PC4 and SFRS1-interacting protein
P36776	2.89070641994476	1.542257457971573	1.350002020597458	2.46654748916626	1.7979787513613703	LONP1	Lon protease homolog, mitochondrial
P53618	0.5260426402091949	-0.06385457515716597	-0.467149943113327	-2.083386719226835	-1.457559525966644	COPB1	Coatomer subunit beta
P14314	0.30345165729522694	0.37485206127166704	0.843557998538017	2.593052744865422	1.3474490642547599	PRKCSH	Glucosidase 2 subunit beta
Q9UNX4	-1.682554036378861	-1.093380182981491	0.093168884515762	1.1226429641246791	-0.44594769179821037	WDR3	WD repeat-containing protein 3
Q96T88	-2.334140896797177	-0.600535094738007	-0.0010560452938079834	-0.368455812335014	0.361096978187561	UHRF1	E3 ubiquitin-protein ligase UHRF1
P17980	-0.44512587785720603	-0.9822072014212591	-1.393599122762678	-2.50724244117737	-1.427489280700682	PSMC3	26S proteasome regulatory subunit 6A
O95782	-2.61308258771896	-0.046092689037323	-0.22654688358306807	-1.313066601753235	-0.6233996301889421	AP2A1	AP-2 complex subunit alpha-1
Q96QK1	-0.2972334623336801	-0.5171602964401261	-1.196533180773259	-1.7371681928634661	-1.948527276515962	VPS35	Vacuolar protein sorting-associated protein 35
P35222	2.4901261329650843	0.309459917247295	-0.032369852066039984	-0.14323991537094105	-0.29221338033676203	CTNNB1	Catenin beta-1
A0AVT1	1.2343795597553249	0.6312810480594648	-0.791412621736526	-1.608711093664165	-0.852169066667556	UBA6	Ubiquitin-like modifier-activating enzyme 6
P04637	-0.5265964269638039	-0.2632759213447571	0.865502864122391	2.3838282823562658	1.014477461576462	TP53	Cellular tumor antigen p53
Q01518	1.9238591194152839	1.593871235847474	-0.21759408712387107	-0.25813537836074907	-0.12052571773529108	CAP1	Adenylyl cyclase-associated protein 1
Q96DI7	-1.6928200125694248	0.28765612840652505	-0.6425123512744899	-0.511639729142189	0.874417364597325	SNRNP40	U5 small nuclear ribonucleoprotein 40 kDa protein
P13804	-2.7189905643463197	-0.70235657691956	-1.214920386672025	-2.326273143291478	-1.325357913970952	ETFA	Electron transfer flavoprotein subunit alpha, mitochondrial
P24752	-3.1991013288497903	-1.280158311128619	-1.203344106674197	-0.8497516363859201	-0.0911561846733111	ACAT1	Acetyl-CoA acetyltransferase, mitochondrial
Q12888	-2.317623257637025	-0.796201169490816	-2.119487822055818	-2.246646463871004	-1.747350856661798	TP53BP1	TP53-binding protein 1
P43246	0.013331443071365023	0.704812407493588	-0.634334072470665	-2.293978095054622	0.07935011386871305	MSH2	DNA mismatch repair protein Msh2
P06744	-0.337205350399017	-0.8344200141727923	-1.11525397002697	-2.384877264499665	-0.393072485923767	GPI	Glucose-6-phosphate isomerase
P00491	2.2294311523437482	1.8225108385086082	-0.14025378227233898	0.565544426441193	-0.06666541099548295	PNP	Purine nucleoside phosphorylase
Q9Y263	-0.112684845924378	-1.073985606431961	-1.51645439863205	-2.664748609066007	0.23348003625869307	PLAA	Phospholipase A-2-activating protein
Q86UE4	-0.848312079906463	0.13877087831497198	1.097042322158813	1.365090668201446	0.719496071338653	MTDH	Protein LYRIC
Q9Y262	-0.10172259807586703	-1.625599265098572	0.2866213917732199	-2.37083488702774	-1.420000076293945	EIF3L	Eukaryotic translation initiation factor 3 subunit L
Q12769	-1.164928175508972	-2.45143473148346	-0.709186851978298	-0.8368670046329459	-0.9991492740809875	NUP160	Nuclear pore complex protein Nup160
Q13620	-1.866766452789307	-1.608854472637177	-0.07226204872130992	-1.096227832138539	-2.0321271419525146	CUL4B	Cullin-4B
P27695	2.124162673950196	0.974169194698334	-0.08972275257110596	0.21970571577549	-0.8457341194152841	APEX1	DNA-(apurinic or apyrimidinic site) endonuclease
P49591	1.717697799205778	0.087358750402927	0.5335388481616969	0.8749262094497681	-1.2742155194282518	SARS1	Serine--tRNA ligase, cytoplasmic
Q9BPX3	-2.317673444747924	-1.7356215938925732	-1.314415305852889	-2.760083973407744	-2.230778694152831	NCAPG	Condensin complex subunit 3
Q13616	0.204944849014283	-0.40734583139419495	-0.659796819090843	-2.683853626251223	-0.7239507921040055	CUL1	Cullin-1
Q9H2P0	-1.934704780578612	-0.017241537570954035	0.021873980760574008	2.8163194655983492e-05	-0.7965669333934791	ADNP	Activity-dependent neuroprotector homeobox protein
P29966	1.065962165594101	1.148817270994186	1.072930365800858	-0.816786557435994	-0.7160380184650439	MARCKS	Myristoylated alanine-rich C-kinase substrate
Q9H0D6	-2.376999855041507	-1.304477334022522	-0.976422503590584	0.37158095836639304	-0.385306239128113	XRN2	5'-3' exoribonuclease 2
P00387	-1.904658168554304	-0.93582198023796	-0.5187803208827968	1.244613558053966	-0.06496608257293701	CYB5R3	NADH-cytochrome b5 reductase 3
P36871	-0.29116977378725967	0.9120721518993401	-1.114709764719009	-1.4636223614215802	0.525286823511124	PGM1	Phosphoglucomutase-1
Q9H4A4	1.460059359669685	0.7923538237810139	-0.32885883748531297	-0.46158967912197096	-1.551982924342155	RNPEP	Aminopeptidase B
P00338	-0.688027918338776	-0.839339062571526	-0.6513373553752899	-3.07490515708923	-1.655981421470642	LDHA	L-lactate dehydrogenase A chain
P11171	-1.1311493813991529	-0.04375433921813998	0.995102375745773	1.029833048582077	0.792093485593795	EPB41	Protein 4.1
P48147	-2.4904007613658883	-2.5004808604717232	-2.0663039028295294	-2.7510512471199013	-2.167517162859437	PREP	Prolyl endopeptidase
Q14137	0.24200832843780495	1.213050544261933	1.044880747795105	2.30378639698029	0.693776577711106	BOP1	Ribosome biogenesis protein BOP1
Q92922	-2.36870217323303	-2.33870244026184	-0.742663651704788	-1.046910971403122	-0.8279146552085879	SMARCC1	SWI/SNF complex subunit SMARCC1
Q13085	-1.630336314439776	-1.2492973618209382	-0.49175590276718295	-2.78714048862457	-1.015853688120844	ACACA	Acetyl-CoA carboxylase 1
P35606	1.530666187405582	0.574928089976311	0.1437056735157965	-0.673932358622551	-0.462853595614433	COPB2	Coatomer subunit beta'
Q9NRL2	-2.493227839469909	-0.8511262610554693	-0.58879505097866	-0.25760293006896906	-0.8063139468431471	BAZ1A	Bromodomain adjacent to zinc finger domain protein 1A
O75083	2.312681436538699	0.598897904157638	-0.280765116214753	-0.524937570095063	-0.397180080413819	WDR1	WD repeat-containing protein 1
P35613	-0.931960105895993	0.5208707442507143	1.213243722915649	1.684086203575137	0.9388986825942991	BSG	Basigin
P05091	0.731783926486969	0.08806616067886397	0.538582026958466	2.6412216424942008	1.925797045230866	ALDH2	Aldehyde dehydrogenase, mitochondrial
O43776	2.332493007183076	1.1194952726364131	0.358727768063545	0.4815302491188046	-0.33306258916854903	NARS1	Asparagine--tRNA ligase, cytoplasmic
P07355	1.575804233551025	2.223052948713302	1.63884799927473	2.453065931797027	2.90136420726776	ANXA2	Annexin A2
Q13206	-1.222430884838101	-0.20136186480522197	0.122431993484497	1.470247209072109	0.774089276790619	DDX10	Probable ATP-dependent RNA helicase DDX10
O15371	1.027595520019528	0.511502325534821	-0.1994031295180316	-0.92594426870346	-1.723095774650572	EIF3D	Eukaryotic translation initiation factor 3 subunit D
Q14247	2.247549235820769	2.382593572139739	1.818785220384597	0.7720739841461169	2.138975501060485	CTTN	Src substrate cortactin
P04181	-2.156141281127934	0.029631316661834994	-0.972685873508453	0.619598805904389	0.46452307701110906	OAT	Ornithine aminotransferase, mitochondrial
P08758	0.663261115550999	1.0772518515586889	-0.958113193511963	-1.344721257686611	-1.3293165564537048	ANXA5	Annexin A5
P51991	-1.1601138114929201	-0.188298553228378	0.2821033373475076	2.0113577842712402	0.532091408967972	HNRNPA3	Heterogeneous nuclear ribonucleoprotein A3
P40222	2.48851406574249	-0.3902277946472199	2.10582220554352	1.0955848991870896	0.9374388754367842	TXLNA	Alpha-taxilin
P55196	-0.16762864589691195	0.27917957305908303	-1.0718386173248289	-1.705547153949737	-1.983695149421687	AFDN	Afadin
P62333	-0.3179708123207079	-1.0489371716976148	-1.941450595855711	-2.55521190166473	-1.299501952249555	PSMC6	26S proteasome regulatory subunit 10B
P31930	-1.453420035541061	-0.4422418400645259	0.578685112297535	1.4659794643521291	0.5609958544373511	UQCRC1	Cytochrome b-c1 complex subunit 1, mitochondrial
P46379	-1.245412599295382	-0.3112074732780501	-1.2007305938750548	-2.62513601779938	-1.702540397644047	BAG6	Large proline-rich protein BAG6
P43490	0.9381064921617551	0.24542857706546797	-0.332511410117149	-0.519329085946083	-1.1858064383268352	NAMPT	Nicotinamide phosphoribosyltransferase
Q8IWA0	-1.5331123340874862	-0.5832102764397861	0.1638224404305219	1.026871634647254	0.2169651966542009	WDR75	WD repeat-containing protein 75
P29692	-0.203532427549363	0.023734420537947998	0.11978513002395597	-0.7961709797382359	-2.016282677650448	EEF1D	Elongation factor 1-delta
P20042	2.716081559658054	1.057375371456146	0.581610828638077	0.9169583730399611	-0.08713930845260598	EIF2S2	Eukaryotic translation initiation factor 2 subunit 2
Q9H2U1	-1.1049547269940387	-1.005919665098191	-0.8590546250343329	-2.99469137191773	-1.323910742998124	DHX36	ATP-dependent DNA/RNA helicase DHX36
Q01813	0.3043107017874722	1.5309927091002462	-0.5941410735249518	-1.3404336348176038	-0.06544781848788261	PFKP	ATP-dependent 6-phosphofructokinase, platelet type
Q15436	2.160819053649901	0.733315855264663	0.043355852365493	-0.41099017858505293	0.02409061789512601	SEC23A	Protein transport protein Sec23A
Q16643	-1.102285861968994	-1.539661824703217	-0.35812795162200894	-1.944143176078792	0.33500754833221813	DBN1	Drebrin
O60610	-1.5176926851272619	-0.3798624873161359	-1.0839824862778227	-2.23090529441834	-1.351463139057163
P45974	1.415123358368871	-0.36012332141399406	0.2149782888591292	1.048898056149483	-0.9356841892003991	USP5	Ubiquitin carboxyl-terminal hydrolase 5
P60228	1.6400763676501788	0.24651822308078392	0.3846645341254769	-1.176045091357081	-0.8063521101139481	EIF3E	Eukaryotic translation initiation factor 3 subunit E
O76021	-1.666252046823503	-1.0000192821025848	-0.013378769159316961	0.6850806176662471	0.20544895529746998	RSL1D1	Ribosomal L1 domain-containing protein 1
Q13423	-1.213273823261264	0.533093243837357	0.04543532431125699	0.455144569277763	1.612434923648836	NNT	NAD(P) transhydrogenase, mitochondrial
P46939	-2.46220648288726	-2.0369939804077113	-0.987177193164821	-2.014977037906643	-0.897287636995312	UTRN	Utrophin
P50402	0.5830194205045702	0.05592507123947199	0.483902513980866	2.257894456386564	0.384513586759568	EMD	Emerin
P30154	-0.347184777259826	-0.8580113798379896	-0.473066389560699	-2.4876653552055403	-1.055372059345245	PPP2R1B	Serine/threonine-protein phosphatase 2A 65 kDa regulatory subunit A beta isoform
O43242	0.7859085500240341	-0.615430802106858	-0.8136812448501589	-1.282565146684647	0.8579014241695442	PSMD3	26S proteasome non-ATPase regulatory subunit 3
Q6UB35	1.3067213296890259	0.289270699024201	1.118892222642899	1.831789970397946	0.297204345464707	MTHFD1L	Monofunctional C1-tetrahydrofolate synthase, mitochondrial
Q68E01	-2.26631724834442	-1.422320395708085	-0.327789366245271	-1.005557879805566	-1.940025568008424	INTS3	Integrator complex subunit 3
Q8IX12	-0.309149116277695	0.548651278018956	-1.1419971585273738	-1.316990971565247	-1.731455147266384	CCAR1	Cell division cycle and apoptosis regulator protein 1
O94874	0.572153836488724	0.23505860567092907	1.1893666982650761	2.592688679695128	0.9706062898039818	UFL1	E3 UFM1-protein ligase 1
O15226	-0.9407427757978439	-0.801236972212791	-0.482728406786918	1.4238080531358759	0.893563583493233	NKRF	NF-kappa-B-repressing factor
P11177	-2.612525999546052	-0.303056672215461	0.6107727885246281	0.23014372587203996	-0.736459895968437	PDHB	Pyruvate dehydrogenase E1 component subunit beta, mitochondrial
Q9BS26	-1.343057155609133	1.565347313880917	0.503777369856834	1.280586838722229	-0.43324846029281594	ERP44	Endoplasmic reticulum resident protein 44
P05198	1.348942592740062	0.8699090033769621	-0.289480984210968	-0.986097976565361	-1.737827226519588	EIF2S1	Eukaryotic translation initiation factor 2 subunit 1
P17858	1.3996357228606955	-0.4552430901676414	-0.0385834332555532	-1.5329125616699444	0.01515012979507449	PFKL	ATP-dependent 6-phosphofructokinase, liver type
O00541	-0.8281039781868454	-0.9286048598587514	-0.0789710432291031	1.6741119436919645	-0.3434610851109024	PES1	Pescadillo homolog
Q96T37	0.38534268736839206	0.490425378084182	0.14488774538040106	2.548517465591435	1.937723636627195	RBM15	RNA-binding protein 15
Q8N1G4	0.37840569019317394	-0.4565255045890809	-0.22198310494422996	-1.528859496116639	-2.177996873855596	LRRC47	Leucine-rich repeat-containing protein 47
Q1KMD3	-0.600799709558487	0.3617882728576659	-0.07482773065567	1.9715588390827161	1.3547216951847059	HNRNPUL2	Heterogeneous nuclear ribonucleoprotein U-like protein 2
Q15269	-2.187727689743046	-0.375183582305908	-0.56521974503994	-0.030010223388671986	-0.981385111808777	PWP2	Periodic tryptophan protein 2 homolog
Q06210	2.11488580703735	0.983783453702926	0.377041950821876	0.367127478122711	-0.32845813035965	GFPT1	Glutamine--fructose-6-phosphate aminotransferase [isomerizing] 1
O00151	-0.11958552896976399	0.423592060804367	0.02951529622078003	-1.9459542930126201	0.25203827023506203	PDLIM1	PDZ and LIM domain protein 1
P17174	-0.432356774806976	-1.2550308629870413	-2.1174368858337402	-1.982096016407013	-2.19557386636734	GOT1	Aspartate aminotransferase, cytoplasmic
P50454	1.967054292559619	0.35795354843139704	-0.8533379584550811	-0.4252432137727741	0.045652076601982006	SERPINH1	Serpin H1
Q2NL82	1.606093794107442	1.4386897385120418	-0.567262977361679	-0.146348655223847	-0.487350791692734	TSR1	Pre-rRNA-processing protein TSR1 homolog
P37802	2.23548182845116	2.8917745351791417	1.972220838069919	2.153493851423267	2.710854053497318	TAGLN2	Transgelin-2
Q9Y450	1.4958784193731847	0.28390350053086866	-0.048379295971244615	-0.7255140333436433	-0.6786866574548184	HBS1L	HBS1-like protein
P39748	0.8275827169418335	1.4930263757705735	-0.0011781081557274975	-1.2327506542205766	-0.2692709267139435	FEN1	Flap endonuclease 1
P38159	-1.847518324851989	-0.515360414981842	-0.38513115816749605	1.048443675041201	-0.565607845783233	RBMX	RNA-binding motif protein, X chromosome
O43592	1.9766187369823478	0.7240203619003289	-0.16371744871139599	-0.05794957280159002	-0.401727050542832	XPOT	Exportin-T
Q9HCE1	-0.951807141304012	-0.7417245805263479	-1.2083953619003256	-2.85731327533722	-0.685849487781521	MOV10	Helicase MOV-10
P41091	2.153701722621919	0.73136530816555	0.9030768573284149	-0.105407655239105	0.13845807313919095	EIF2S3	Eukaryotic translation initiation factor 2 subunit 3
Q5JTV8	-1.290557295083997	-0.142515808343887	0.15103844925761248	0.03365667164325699	1.159888118505483	TOR1AIP1	Torsin-1A-interacting protein 1
P62191	0.32533264160155995	-0.538745135068893	-0.5122227966785431	-2.0224876403808603	-0.990410715341568	PSMC1	26S proteasome regulatory subunit 4
Q96GQ7	-0.29663807153701793	-0.20871114730834994	0.822127759456635	1.879921436309811	0.833920836448669	DDX27	Probable ATP-dependent RNA helicase DDX27
P62140	-0.9934594705700878	-1.700951278209687	-2.088212788105007	0.5346004366874731	-1.227614283561707	PPP1CB	Serine/threonine-protein phosphatase PP1-beta catalytic subunit
O60716	-1.5582978129386902	-1.9223513007164041	0.11505478620529197	-1.80215185880661	-0.559345811605453	CTNND1	Catenin delta-1
Q9BWD1	0.06954514980316195	0.14745348691940297	-1.221118450164795	-2.285030961036684	-1.640643835067749	ACAT2	Acetyl-CoA acetyltransferase, cytosolic
Q8WWM7	1.5543410852551425	-0.0701686814427375	0.2170218601822855	0.3945207372307775	-0.9800803586840674	ATXN2L	Ataxin-2-like protein
P49419	1.3042997829616028	1.140082553029056	0.555892884731289	2.62559831142425	2.193122267723079	ALDH7A1	Alpha-aminoadipic semialdehyde dehydrogenase
O95573	-2.86140596866607	-0.993495106697079	-1.109991788864132	-2.011469691991802	-1.859062045812603	ACSL3	Long-chain-fatty-acid--CoA ligase 3
Q9Y617	2.33343708515167	0.3159739375114461	1.5098783373832732	2.047113597393038	0.08026611804962414	PSAT1	Phosphoserine aminotransferase
Q9NRZ9	-2.002974674105645	-0.020020619034767012	1.206926897168155	-0.595851048827171	0.409498050808907
O00299	2.069026172161104	0.855739295482635	-0.893540561199186	-0.5073438882827761	0.467580825090408	CLIC1	Chloride intracellular channel protein 1
Q6PGP7	-0.6538019180297889	-1.776037335395816	-1.472574770450595	-2.71171355247498	-0.6857984364032779	TTC37	Tetratricopeptide repeat protein 37
Q14240	2.5562776327133196	1.633456155657766	0.9714428782463049	1.318948969244955	1.635426566004751	EIF4A2	Eukaryotic initiation factor 4A-II
Q14C86	0.11466103792190496	-0.5620664060115821	-1.096617132425308	-2.448842167854309	-0.9401888623833661	GAPVD1	GTPase-activating protein and VPS9 domain-containing protein 1
Q16850	1.472085118293762	-0.66157066822052	1.734902560710907	2.0636967420578003	1.119768217206001	CYP51A1	Lanosterol 14-alpha demethylase
Q8TEM1	-0.642482668161396	0.676642596721649	-0.12597295641899098	1.3212937414646149	1.051323562860489	NUP210	Nuclear pore membrane glycoprotein 210
P11216	0.2804545760154711	0.4797925353050221	1.454358786344527	2.82628285884857	0.9830919485539185	PYGB	Glycogen phosphorylase, brain form
P35611	-1.1309073567390413	0.2721674740314487	0.9303622841835018	0.8885904550552367	0.5923618674278257	ADD1	Alpha-adducin
Q9H9B4	-2.542939722537998	0.540165841579442	-0.7815546914935113	-1.320260733366013	-0.339530050754547	SFXN1	Sideroflexin-1
Q9UBF2	-0.7043195962905859	-0.9900188148021669	-0.738150089979169	-2.6703724861145	-2.1930592060089102	COPG2	Coatomer subunit gamma-2
P61011	1.3307608589529947	0.7554877623915677	0.23515116423368473	-1.1345000043511353	-1.4942166581749954	SRP54	Signal recognition particle 54 kDa protein
P15170	0.697337508201599	0.31431072950363204	-0.669526845216751	-1.225796699523926	-1.641635775566101	GSPT1	Eukaryotic peptide chain release factor GTP-binding subunit ERF3A
P12004	2.829029202461239	0.857291664928198	0.731575816869736	0.6380977034568791	0.24856227636337302	PCNA	Proliferating cell nuclear antigen
O00273	1.3608571812510486	0.9382742568850515	-0.6205441430211065	-0.5064069107174876	-1.2513824179768516	DFFA	DNA fragmentation factor subunit alpha
Q53EL6	-0.6106947325170045	0.6891337037086529	-1.397160708904267	-2.032536089420317	-0.6665649693459277	PDCD4	Programmed cell death protein 4
Q6NUK1	-0.8848270028829599	0.078790903091431	-0.8057579845189999	0.883335366845131	1.53128398954868	SLC25A24	Calcium-binding mitochondrial carrier protein SCaMC-1
Q15050	-0.791092604398727	-1.098669499158859	-0.056024834513663996	0.8076125085353849	-0.509328037500381	RRS1	Ribosome biogenesis regulatory protein homolog
P30084	-2.721762537956241	-0.4107490181922909	-0.789483785629272	-0.9065606785006821	-1.426185011863709	ECHS1	Enoyl-CoA hydratase, mitochondrial
P04632	1.9657345414161709	1.382101774215698	-0.29416733980178805	-0.12974047660827598	0.954566508531571	CAPNS1	Calpain small subunit 1
Q96RP9	0.09777617454528797	-0.6998742818832421	1.732517600059508	2.003192543983458	1.30347067117691	GFM1	Elongation factor G, mitochondrial
Q9UI26	0.3652518391609241	-0.41512793302536005	-1.6340491771698	-1.719643294811249	-1.453772902488708	IPO11	Importin-11
Q15637	1.1693026721477509	0.994993060827255	0.3205188959836962	-0.8460864126682239	-0.348156660795212	SF1	Splicing factor 1
Q8IY37	-1.345104262232785	-1.4128580540418652	0.594960108399392	0.40939970314502805	0.870752111077309	DHX37	Probable ATP-dependent RNA helicase DHX37
Q9NTK5	1.900238335132601	1.137396633625031	0.14277482032775907	0.20303133130073603	0.12468314170837408	OLA1	Obg-like ATPase 1
Q53GS9	-3.19321489334106	-1.3248415887355809	-1.492237389087678	-2.27682375907898	-1.2553366124629979	USP39	U4/U6.U5 tri-snRNP-associated protein 2
P36873	-1.839362315833567	-0.278042815625668	0.430623896420002	0.622164495289326	1.5904495194554331	PPP1CC	Serine/threonine-protein phosphatase PP1-gamma catalytic subunit
Q9BT78	0.169608354568482	-0.7686425596475601	-0.21806982159614596	-2.45603746175766	-0.7776296660304068	COPS4	COP9 signalosome complex subunit 4
P21281	0.87474638223648	1.861382424831386	-0.8969206213951141	-0.51055908203125	-0.697820007801056	ATP6V1B2	V-type proton ATPase subunit B, brain isoform
P09622	-2.54987382888794	-1.162505879998207	-0.354184448719025	-0.812558449804783	-1.27481809258461	DLD	Dihydrolipoyl dehydrogenase, mitochondrial
Q7L2H7	-0.29333388805389093	-1.31255495548248	-1.485319048166272	-2.42695999145508	-1.6110205650329559	EIF3M	Eukaryotic translation initiation factor 3 subunit M
P00367	1.7839908599853538	1.4095143079757715	1.5294766463339353	2.3331276178360008	1.6561380922794369	GLUD1	Glutamate dehydrogenase 1, mitochondrial
Q13576	-2.23588883876801	0.1380254030227701	-2.148951828479767	-1.777231574058533	-1.1037716567516325	IQGAP2	Ras GTPase-activating-like protein IQGAP2
Q9H6R4	-0.5813879519701	-0.42591680586338	0.839177057147027	1.803748831152913	0.0057978183031089925	NOL6	Nucleolar protein 6
P11047	-1.873713284730913	-0.620064824819565	0.423180431127548	-0.866253644227982	0.918607920408247	LAMC1	Laminin subunit gamma-1
O95071	-0.24656572937965393	-0.6799002289772033	0.05896949768066406	-2.718052566051483	-0.4321710765361789	UBR5	E3 ubiquitin-protein ligase UBR5
Q15293	1.864015012979511	1.4481247588992154	0.5981797575950659	2.155723094940189	1.904915988445286	RCN1	Reticulocalbin-1
O00264	-1.1614203453063952	0.713258594274521	1.443480134010315	1.429317951202395	-0.11471298336982699	PGRMC1	Membrane-associated progesterone receptor component 1
P51003	-1.3304595947265583	-0.7165453433990441	-1.411415643990036	-3.09756135940551	-1.1196794211864431	PAPOLA	Poly(A) polymerase alpha
O14646	1.8606405332684561	0.107216872274876	-0.508023105561733	-1.137360207736494	-1.030639462172985	CHD1	Chromodomain-helicase-DNA-binding protein 1
O75874	1.74161541461945	0.1799452304840099	2.5106911659240803	2.060325324535374	0.717828631401066	IDH1	Isocitrate dehydrogenase [NADP] cytoplasmic
P55010	1.991070985794071	0.024697482585906982	1.041163176298142	1.577489316463471	-0.3351737260818489	EIF5	Eukaryotic translation initiation factor 5
P48444	1.6073959618806821	-0.300432085990906	-0.970292076468468	-0.328908413648606	-0.389778271317482	ARCN1	Coatomer subunit delta
Q16630	-0.240434110164642	-0.24207884073257402	-0.8232745453715323	-2.246492743492124	-1.25313925743103	CPSF6	Cleavage and polyadenylation specificity factor subunit 6
Q05639	0.946239650249481	1.334070324897765	-0.652782618999481	-1.275247693061825	0.779980599880219	EEF1A2	Elongation factor 1-alpha 2
P17655	2.387588322162631	0.6251350156962867	-0.05304253101348899	0.34169101715087796	0.968363493680954	CAPN2	Calpain-2 catalytic subunit
P51149	1.3749911785125728	1.288171648979187	0.502574279904365	2.041619658470154	-0.200664162635804
O75122	2.7028443813324	0.906788855791091	0.7671488523483271	1.713320583105086	1.3464256245642892	CLASP2	CLIP-associating protein 2
Q9Y6A5	0.284456461668014	0.6766036748886101	0.176796585321426	-2.044592857360842	-0.2342695146799092	TACC3	Transforming acidic coiled-coil-containing protein 3
P54819	1.5027378797531128	1.242924451828003	-0.30627280473709007	0.579138398170472	2.34873014688492	AK2	Adenylate kinase 2, mitochondrial
Q16555	-2.5950864553451503	-1.0810491666197775	0.024585485458369805	-2.027503192424774	-1.1087370850145815	DPYSL2	Dihydropyrimidinase-related protein 2
P53992	0.42901283502578513	0.12002980709075906	-0.7162837013602257	-2.058986008167265	-1.162473082542419	SEC24C	Protein transport protein Sec24C
Q9NR09	-2.497836887836452	-1.2321215867996171	-1.730387330055232	-2.717847943305965	-2.6788070797920183	BIRC6	Baculoviral IAP repeat-containing protein 6
P49589	2.3332652747631073	0.15671111643314298	0.10240040719509097	0.25163418427109696	-0.5459159910678861	CARS1	Cysteine--tRNA ligase, cytoplasmic
Q92538	0.5604439675807951	-0.18109925091266602	-0.28904193639755305	-2.167628675699233	-1.0912123620510101	GBF1	Golgi-specific brefeldin A-resistance guanine nucleotide exchange factor 1
P35250	-0.82630026340485	-0.12967103719711703	-1.7845654487609899	-2.3046228885650697	-0.856617704033855	RFC2	Replication factor C subunit 2
P20810	-1.1423379592597491	0.08508050441741988	-1.7295534014701852	-2.5024716854095503	-1.415013894438744	CAST	Calpastatin
Q53H12	-1.91348087787628	-2.00395858287811	-0.337410032749176	0.14287650585174594	0.18561041355133	AGK	Acylglycerol kinase, mitochondrial
P22307	-1.041932493448257	-0.12624678015708996	0.637866258621215	0.9918546378612509	1.348202675580973	SCP2	Non-specific lipid-transfer protein
P48735	-1.5789615213871049	-0.2650797925889495	-0.470325484871865	-0.7561208307743079	1.462502330541615	IDH2	Isocitrate dehydrogenase [NADP], mitochondrial
Q9NW13	-0.953074529767035	-0.18003563582897203	0.541942700743676	1.7518096417188649	-0.282184347510337	RBM28	RNA-binding protein 28
Q9H8H0	-2.168792217969891	-1.3850636780262	0.056609958410263006	0.20484599471092196	0.08228746056556696	NOL11	Nucleolar protein 11
P23368	-1.711800068616863	0.0036403834819799807	-0.838519901037216	-0.990004032850265	0.503676861524582	ME2	NAD-dependent malic enzyme, mitochondrial
P12081	0.11322534084320102	-0.22061538696288996	-0.8528249561786649	-2.758496761322017	-0.741011917591095	HARS1	Histidine--tRNA ligase, cytoplasmic
Q01105	1.939946115016937	0.972520172595978	0.034932821989059004	-0.767333686351773	-0.06452506780624401	SET	Protein SET
Q9UM54	0.5999359488487239	0.23012673854827898	-0.6921507716178901	-2.109539091587069	-0.143601566553116	MYO6	Unconventional myosin-VI
Q99873	1.640882164239883	1.026185184717179	-0.064795702695846	-0.40362206101417497	-0.019123941659927035	PRMT1	Protein arginine N-methyltransferase 1
Q03164	-1.871660113334654	-0.3167433887720108	-0.23533938825130502	0.8640106916427661	-0.17129303514957403	KMT2A	Histone-lysine N-methyltransferase 2A
Q9Y295	-1.2006814479827883	-0.9464845955371861	-1.1751863956451418	-1.93831866979599	-2.119763314723969	DRG1	Developmentally-regulated GTP-binding protein 1
Q9NYY8	-2.7481240034103402	-2.7131472826004	-0.9529465436935419	-1.257105559110641	-1.319371894001961	FASTKD2	FAST kinase domain-containing protein 2, mitochondrial
Q9Y383	0.18529856204986506	-0.26240545511245794	-0.776610102504492	-2.0500395298004133	-1.290602624416352	LUC7L2	Putative RNA-binding protein Luc7-like 2
Q12797	0.942268341779708	0.656047821044921	0.936352178454398	2.3913345336914	2.002686858177184	ASPH	Aspartyl/asparaginyl beta-hydroxylase
Q96AY3	0.06809011101722759	1.7505609244108191	0.07626023888587989	-1.412075355648991	0.391585633158684	FKBP10	Peptidyl-prolyl cis-trans isomerase FKBP10
Q9BSC4	-2.0786665081977826	-0.5193063020706179	-1.501465737819671	0.8066316246986371	-1.183066487312317	NOL10	Nucleolar protein 10
Q9NRF8	0.40000057220458796	-0.7237792611122129	-1.4482046961784358	-2.096395134925842	-1.865307986736297	CTPS2	CTP synthase 2
Q15758	-0.933875270187855	0.006613560020923989	0.434085719287396	1.161048702895644	-1.170145221054556	SLC1A5	Neutral amino acid transporter B(0)
P28074	2.67033576965332	2.006599426269529	1.7017950713634469	0.5570893287658669	0.5156578421592689	PSMB5	Proteasome subunit beta type-5
Q13823	-0.435921847820286	0.31722593307495106	1.5576106309890752	2.113497436046604	0.8983758240938187	GNL2	Nucleolar GTP-binding protein 2
Q01581	1.820313543081282	0.97284659743309	0.516189068555832	-0.826075345277788	-0.601604431867599	HMGCS1	Hydroxymethylglutaryl-CoA synthase, cytoplasmic
O14818	0.2917684800922873	2.0347766317427145	-0.3029068075120447	-0.4466766081750397	-0.6478942595422267	PSMA7	Proteasome subunit alpha type-7
O94788	-1.572678640484807	-1.0448836684226959	-1.561886213719842	-2.79052698612213	-1.4975467622280088	ALDH1A2	Retinal dehydrogenase 2
Q15061	-0.9026071131229401	-1.180157274007797	-0.525388747453689	0.801001697778702	0.18004679679870603	WDR43	WD repeat-containing protein 43
P30041	0.881995216012001	0.433301106095314	0.307591393589973	-1.186976179480551	-1.037486299872399	PRDX6	Peroxiredoxin-6
P16152	-2.707939088344576	-1.504257366061212	-1.7068248987197894	-2.83751213550568	-1.982491850852968	CBR1	Carbonyl reductase [NADPH] 1
P00918	-2.170681655406952	-0.5417981743812561	-0.8132531046867371	-2.401790678501129	-1.8851023614406581	CA2	Carbonic anhydrase 2
Q9UNZ2	0.5619794428348529	-0.3751148432493213	-0.05670186877250699	-0.704465657472611	-1.761102169752117	NSFL1C	NSFL1 cofactor p47
Q15067	-2.4141257405281067	-0.7543557044118643	0.2380737662315331	-1.520048439502716	-0.605949610471725
Q9Y266	2.4914389848709098	1.743388235568998	0.5444046854972809	1.104132607579229	0.992962360382077	NUDC	Nuclear migration protein nudC
P50579	2.195857197046281	0.2567265853285793	0.491883963346482	-0.21565768122673	-0.03646475076675404	METAP2	Methionine aminopeptidase 2
Q9UGI8	3.02313876152039	2.100416123867037	1.237946063280108	0.592583477497103	1.2102139741182352	TES	Testin
P28288	0.536937475204468	0.033952295780181996	1.606093287467957	2.231007814407345	1.281026721000671	ABCD3	ATP-binding cassette sub-family D member 3
Q96PZ0	0.588613197207451	-0.1531881541013715	-0.051104336977005005	-0.805064871907234	-1.9621674567461032	PUS7	Pseudouridylate synthase 7 homolog
Q7LBC6	-2.56082653999328	-1.263923078775403	-1.139628291130063	-2.65284085273742	-0.9612057507038091	KDM3B	Lysine-specific demethylase 3B
Q86WJ1	2.228365957736967	0.939137428998947	0.952651560306549	0.7034927550703287	-0.481351673603053	CHD1L	Chromodomain-helicase-DNA-binding protein 1-like
P50502	2.365393638610842	0.28465521335601796	0.21361947059631392	0.7603724077343943	0.605659455060959	ST13	Hsc70-interacting protein
Q8N3C0	-0.271671682596207	-0.553733915090561	-0.7273481748998167	-2.155899703502656	-0.9044013470411301	ASCC3	Activating signal cointegrator 1 complex subunit 3
Q9UHB6	-2.154465407133103	0.31307831406593306	0.013192832469940019	-0.5262641087174413	0.07724353671073897	LIMA1	LIM domain and actin-binding protein 1
P04040	-1.495095625519752	0.9139599055051799	1.097974523901939	0.746157094836235	0.539799109101296	CAT	Catalase
Q7Z6E9	-0.966340675950051	-0.144642114639282	-1.72754903137684	0.734832569956779	0.730309054255485	RBBP6	E3 ubiquitin-protein ligase RBBP6
P62805	-0.796011507511142	0.19503416121006	0.6148404181003571	1.847538888454438	0.177354767918587	H4C1	Histone H4
O00159	-1.461350440979004	-0.30972886085510204	0.703090608119965	0.433013960719109	1.620871663093566	MYO1C	Unconventional myosin-Ic
P14923	1.415515124797822	2.8589633703231803	0.9178597331047069	1.642090559005738	0.05280065536499001	JUP	Junction plakoglobin
P35232	1.5166196785867223	1.993663907051087	1.97890654206276	2.196784913539887	0.778108954429627	PHB	Prohibitin
Q9BTT0	-0.434384524822235	0.0033130645751949794	-1.154578983783722	-1.82688987255096	-1.632982552051544	ANP32E	Acidic leucine-rich nuclear phosphoprotein 32 family member E
Q92974	-0.4202455878257739	-1.230844378471373	-2.34980690479278	-1.9087985754013048	-1.165498204529284	ARHGEF2	Rho guanine nucleotide exchange factor 2
Q9NY93	-0.5774454027414321	-0.9932069331407551	0.2920899093151089	1.6147820204496348	0.1920177266001702	DDX56	Probable ATP-dependent RNA helicase DDX56
Q9Y2J2	-1.471255257725718	0.101925328373909	0.7020453661680219	-0.6343176811933511	0.7016401141881949	EPB41L3	Band 4.1-like protein 3
P46063	0.31174635887145996	0.241599559783935	-0.6555260159075261	-2.216362714767457	-0.93810561299324	RECQL	ATP-dependent DNA helicase Q1
O14979	-1.536067135632034	-0.37604958564043084	1.1434974595904361	1.1101133748888963	0.6294851228594782	HNRNPDL	Heterogeneous nuclear ribonucleoprotein D-like
P01892	0.49771770276129207	0.9834055248647932	-0.6884269174188379	-1.5142675694078158	0.7103467527776961
P09429	2.196707665920256	1.321231305599212	0.14127001166343606	-0.358709037303925	-0.15682488679885898	HMGB1	High mobility group protein B1
P32929	2.45758080482483	1.1212560329586243	1.0485901460051512	2.23462772369385	0.058656215667719946	CTH	Cystathionine gamma-lyase
P50213	2.07208913564682	2.772625207901	0.648085474967956	1.695429041981697	2.203111350536346	IDH3A	Isocitrate dehydrogenase [NAD] subunit alpha, mitochondrial
Q14694	-1.762577533721929	0.121623754501343	-0.17360812425613403	-1.6391735076904301	-0.7298794416710737	USP10	Ubiquitin carboxyl-terminal hydrolase 10
O00566	-2.019641339778902	-1.187254756689072	-0.34403175115585305	0.44669049978255804	-1.229213625192642	MPHOSPH10	U3 small nucleolar ribonucleoprotein protein MPP10
Q9NNW5	-2.70731616020202	-1.869363158941265	-0.692078948020931	-1.5670987665653189	-1.679840832948681	WDR6	WD repeat-containing protein 6
Q16822	2.475793659687038	1.790302187204357	1.4776789322495416	2.62802636623382	0.566348850727077	PCK2	Phosphoenolpyruvate carboxykinase [GTP], mitochondrial
Q96FW1	0.586416959762576	-0.17238900065422003	-1.077967524528503	-1.866361379623414	-0.8706919699907301	OTUB1	Ubiquitin thioesterase OTUB1
Q9UNE7	0.777273207902909	1.952674508094792	0.448656186461449	0.59207957983017	-1.410096645355228	STUB1	E3 ubiquitin-protein ligase CHIP
Q9Y5M8	-0.33152821660041804	-0.317016750574112	1.1601966917514799	2.029364913702015	-0.07118016481399603	SRPRB	Signal recognition particle receptor subunit beta
Q7Z4W1	0.21600127220153797	-0.24800342321395896	1.088106811046601	2.1491593122482318	-0.39869105815887396	DCXR	L-xylulose reductase
Q96FV9	-1.953267395496371	-1.277450531721115	-0.17154407501220692	0.27885442972182906	-1.781963586807251	THOC1	THO complex subunit 1
Q49A26	-0.8525217995047569	0.43508840352296896	-0.105239249765873	1.133984126150608	0.625365234911442	GLYR1	Putative oxidoreductase GLYR1
Q6YN16	-2.870019972324367	-0.32301396131515503	-0.51695042848587	-1.30412620306015	-0.381314992904663	HSDL2	Hydroxysteroid dehydrogenase-like protein 2
P06280	-2.072601005434993	0.1460679769515989	0.28351931273937186	0.9695082455873469	-0.0240904428064823	GLA	Alpha-galactosidase A
P07339	2.0324361324310267	1.423884570598599	0.2619344592094389	2.040596246719357	0.256875395774838	CTSD	Cathepsin D
Q9UBQ7	1.682848230004311	-0.329952321946621	-0.960487648844719	-0.5563875287771229	-1.205045804381371	GRHPR	Glyoxylate reductase/hydroxypyruvate reductase
Q92979	-0.6362253129482269	-0.16191461682319602	0.531805440783501	2.266153603792191	0.615209758281708	EMG1	Ribosomal RNA small subunit methyltransferase NEP1
Q8TBC4	1.100692451000217	-0.42107024788856495	-1.039810478687286	-1.629204094409943	-0.3749389275908468	UBA3	NEDD8-activating enzyme E1 catalytic subunit
Q16836	-1.395595122128723	-0.3556527681648731	0.6878341548144818	1.178407501429317	0.1693811379373069	HADH	Hydroxyacyl-coenzyme A dehydrogenase, mitochondrial
Q1ED39	0.546463400125507	1.235736250877384	1.195704400539402	2.47379541397095	0.816400498151783	KNOP1	Lysine-rich nucleolar protein 1
Q92667	-2.0454289168119413	-0.694577261805534	0.8939991742372491	0.48713053762912795	0.13652603328227997	AKAP1	A-kinase anchor protein 1, mitochondrial
Q13308	1.356998981907965	1.8752498626709	2.62735009193421	2.015711843967439	0.2206501960754399	PTK7	Inactive tyrosine-protein kinase 7
Q14807	-1.436588793992993	0.929469913244247	-0.790807813405991	0.097801923751831	-1.532327800989153	KIF22	Kinesin-like protein KIF22
Q92665	-0.15335813164710999	-0.073540329933166	3.007281154394148	0.00031650066375799035	0.079578042030335	MRPS31	28S ribosomal protein S31, mitochondrial
Q9Y4W6	-2.478942573070524	-0.177980497479438	0.08300992846489003	0.162495255470276	-0.542589485645294	AFG3L2	AFG3-like protein 2
O60488	0.569041669368743	0.5686987042427061	0.67123207449913	-1.050477385520932	1.615069746971128	ACSL4	Long-chain-fatty-acid--CoA ligase 4
Q86XL3	-0.504542618989945	-0.0035758614540100098	0.47720322012901306	-2.3672839105129233	0.525045305490494	ANKLE2	Ankyrin repeat and LEM domain-containing protein 2
Q8WXF1	-0.43755900859832597	1.4524093270301819	0.6685246285051109	1.127647012472153	1.9370262622833239	PSPC1	Paraspeckle component 1
Q9NTZ6	1.661683574318889	0.690847828984261	0.615263625979424	-0.8933968394994711	-0.36465995013713803	RBM12	RNA-binding protein 12
P46100	-0.21070193126797662	-1.3723206408321846	-0.9796970970928647	1.1994344107806654	0.8836023323237894	ATRX	Transcriptional regulator ATRX
Q9UJX3	-1.277596354484554	-0.33761203289032	1.567439436912536	0.887769401073456	0.750421941280365	ANAPC7	Anaphase-promoting complex subunit 7
O95232	0.4442924857139591	0.06528586149215704	-0.786876559257507	-1.9912468194961561	-0.651340305805206	LUC7L3	Luc7-like protein 3
P09104	2.293795883655552	1.847840249538422	-0.6489917635917679	0.453067600727082	1.022840410470963	ENO2	Gamma-enolase
P27144	0.07791078090667991	1.1103928459342558	1.1885979995131482	2.1063185930252057	2.091028153896331	AK4	Adenylate kinase 4, mitochondrial
Q15785	2.1371879577636728	0.28501730365678624	0.29508423921652094	0.55466017127037	-0.895632863044737	TOMM34	Mitochondrial import receptor subunit TOM34
Q9P275	1.335301257669931	1.061557799577718	1.1374959275126506	3.03585124015809	0.657959163188939	USP36	Ubiquitin carboxyl-terminal hydrolase 36
P78406	-1.191819332540039	-1.273490212857719	-0.221592381596565	1.524677611887451	0.43289891630411104	RAE1	mRNA export factor
P08754	-0.8751094937324491	-0.10669112205505399	1.447843372821811	1.756923973560331	-0.680353462696079	GNAI3	Guanine nucleotide-binding protein G(i) subunit alpha
P35269	1.6779418587684591	1.385140717029569	0.5686065256595609	-0.7957907319068909	-0.9526109099388109	GTF2F1	General transcription factor IIF subunit 1
P23193	1.8540572971105571	0.443639293313027	-0.159588977694511	-0.849215224385261	-0.5730819255113601	TCEA1	Transcription elongation factor A protein 1
Q9BPU6	-1.707694053649903	-1.199812322854996	-0.541426002979279	-2.322665631771091	-1.031318794935942	DPYSL5	Dihydropyrimidinase-related protein 5
P55084	-2.094047650694848	-0.636854037642479	0.2528703659772869	0.3769507259130479	0.7918552905321119	HADHB	Trifunctional enzyme subunit beta, mitochondrial
Q13409	1.016642630100248	-1.325340688228607	-0.979855477809906	-0.5238463766872885	-0.9717380702495579	DYNC1I2	Cytoplasmic dynein 1 intermediate chain 2
O60502	0.610780417919159	0.759272590279579	2.27623867988586	2.13990569114685	0.09133422374725308	OGA	Protein O-GlcNAcase
Q9H845	0.8658486604690511	1.733933359384532	1.180366247892375	2.7717026472091604	1.561514496803279	ACAD9	Complex I assembly factor ACAD9, mitochondrial
O00411	-2.6563761234283403	-1.425106734037396	-1.186759835109111	-1.704264998435971	-1.2395827472209895	POLRMT	DNA-directed RNA polymerase, mitochondrial
P34949	-0.030169367790221946	0.455524384975429	-0.879515834152698	-1.9141466021537807	-1.485922455787659	MPI	Mannose-6-phosphate isomerase
O60884	0.552874356508255	0.19107821583747897	-0.59252905845642	-1.891373664140699	-1.17248710989952	DNAJA2	DnaJ homolog subfamily A member 2
O43847	-0.34398029744625097	-1.025530830025673	0.47096286714076996	-1.798567965626714	0.5091185420751569	NRDC	Nardilysin
P42765	-0.198783040046691	2.146983802318573	0.020241081714631015	0.32356894016265897	1.9527894854545629	ACAA2	3-ketoacyl-CoA thiolase, mitochondrial
Q9UBX3	0.701251447200777	1.3040886521339439	2.111374855041506	2.8952716588974	1.5376012548804305	SLC25A10	Mitochondrial dicarboxylate carrier
P13674	-1.9868683218955971	0.469076216220856	0.593266367912292	0.29539364576339694	-0.548519372940064	P4HA1	Prolyl 4-hydroxylase subunit alpha-1
Q96CX2	-2.347252190113063	-2.2980899214744523	-1.083225071430202	-2.040703296661372	-2.480057835578914	KCTD12	BTB/POZ domain-containing protein KCTD12
P60900	1.950009107589724	0.1926801502704616	0.023425340652464988	-0.29252278804779097	-0.355546891689301	PSMA6	Proteasome subunit alpha type-6
P52789	-2.5181608200073198	-1.8915505409240732	-0.904681742191315	-1.79322698712349	-1.121742874383927	HK2	Hexokinase-2
O60664	-0.7325196564197544	-0.16479903459548995	-0.7442038431763652	-2.115266025066379	-0.6392289251089099	PLIN3	Perilipin-3
O94832	-1.190227203071113	-0.20444219559431098	0.7559289410710329	1.377184696495537	0.042291164398193096	MYO1D	Unconventional myosin-Id
P04899	-2.2350564301014	-0.8565080463886261	0.67572697997093	0.26116815209388705	-0.155990526080132	GNAI2	Guanine nucleotide-binding protein G(i) subunit alpha-2
P07099	-2.677472531795501	-0.878790147602558	-0.10257124900817804	-0.14488154649734497	-0.421624451875686	EPHX1	Epoxide hydrolase 1
Q0VDF9	-1.1157600842416326	-0.4576249122619669	-1.4875117838382759	-2.4350258111953798	-1.893431663513188	HSPA14	Heat shock 70 kDa protein 14
Q9P2I0	-0.7054403424263032	1.788140594959257	-0.29916000366211	0.578717261552811	-0.0045568943023679975	CPSF2	Cleavage and polyadenylation specificity factor subunit 2
Q9NYL9	-2.24676775932312	0.195644378662109	0.560813307762146	-0.7689670920372009	-0.5320198312401769	TMOD3	Tropomodulin-3
P13995	0.2841429542750125	-1.0425234735012001	0.538640543818474	1.85185053944588	-0.20217016339302002	MTHFD2	Bifunctional methylenetetrahydrofolate dehydrogenase/cyclohydrolase, mitochondrial
P37268	1.944646179676054	1.562021136283874	-0.3811542391777041	-0.6238184571266161	0.937861621379852	FDFT1	Squalene synthase
Q9Y570	1.069574058055877	0.17582780122756997	-0.9876954555511479	-1.630054295063023	-0.204341396689415	PPME1	Protein phosphatase methylesterase 1
Q14978	-0.9816560149192821	0.05827489495277399	0.693775683641433	2.130161941051478	0.35028546303510627	NOLC1	Nucleolar and coiled-body phosphoprotein 1
P55036	-0.10011959075927801	-0.32114085555076605	-0.386060923337937	-1.947818398475649	-1.157137930393219	PSMD4	26S proteasome non-ATPase regulatory subunit 4
Q96HE7	-1.199299693107605	-0.15257537364959695	-0.8034898191690439	0.731817185878754	-2.319828808307646	ERO1A	ERO1-like protein alpha
P12235	-1.357996731996536	0.4377211928367569	-1.924690663814543	-0.710304960608482	-0.8951037540100516	SLC25A4	ADP/ATP translocase 1
P14550	0.330211386084556	1.443018719553943	-1.162866607308388	-0.801301911473275	-0.8851825743913649	AKR1A1	Aldo-keto reductase family 1 member A1
O96019	-0.935579538345337	1.470971345901489	0.9750367105007169	1.551446855068207	0.501860968768597	ACTL6A	Actin-like protein 6A
Q8N7H5	0.8990947008132969	2.68445158004761	2.2364557385444668	2.067426145076755	1.1565872728824649	PAF1	RNA polymerase II-associated factor 1 homolog
Q9NXH9	3.12590539455414	1.4177731759846215	0.871630907058716	1.914379239082337	0.8887743353843691	TRMT1	tRNA (guanine(26)-N(2))-dimethyltransferase
Q86W42	-1.6300669759511919	-0.606981471180916	-0.0620178058743482	0.7884634286165231	-0.6069056838750839	THOC6	THO complex subunit 6 homolog
P49006	-0.032648772001267035	1.423425495624541	1.374771654605861	-0.38864660263061607	-0.5352376699447641	MARCKSL1	MARCKS-related protein
Q02878	2.2468042373657218	-0.4684287309646581	0.6942474544048309	2.309918642044072	1.0031431205570696	RPL6	60S ribosomal protein L6
Q6NSI4	-0.300023853778839	-0.9822096824646019	1.092070162296296	2.043464303016658	-0.14639210700988703	RADX	RPA-related protein RADX
P47985	-2.58440709114074	-1.537823081016537	-0.610540866851803	-0.771365702152248	-1.637012273073193	UQCRFS1	Cytochrome b-c1 complex subunit Rieske, mitochondrial
Q8TED0	-1.307438939809801	-1.198596686124801	0.39411869645118697	0.9828709661960591	-0.2130690626800059	UTP15	U3 small nucleolar RNA-associated protein 15 homolog
P21399	1.530293077230451	1.483562439680101	-0.36687001585960405	-0.920482426881789	0.30933574610389786	ACO1	Cytoplasmic aconitate hydratase
Q9BTV4	0.20702072978019798	-0.874091863632197	0.06942105293273998	1.819240450859073	1.248579323291779	TMEM43	Transmembrane protein 43
O94760	-1.658146739006043	0.6515151262283301	-1.622384309768677	-1.417111992835999	-0.802146583795548	DDAH1	N(G),N(G)-dimethylarginine dimethylaminohydrolase 1
P30260	-0.911042034626007	-1.410674810409545	-0.059487655758858005	0.7861081361770649	-0.35000861436128633	CDC27	Cell division cycle protein 27 homolog
Q8NBJ5	-2.04118001461029	-1.270442247390747	0.5093010067939759	0.21931737661361694	0.23715555667877197	COLGALT1	Procollagen galactosyltransferase 1
P84077	2.5143845677375802	0.9946594536304479	0.5593202114105229	-0.42171305418014016	0.17798572778701793	ARF1	ADP-ribosylation factor 1
P48047	-2.247586727142332	-1.120421290397644	0.09253686666488703	-0.8683020370081066	-0.055988609790802	ATP5PO	ATP synthase subunit O, mitochondrial
Q9Y224	-1.110619932413103	-1.24830797314644	-1.619819492101671	-3.19807708263397	-1.719045937061312	RTRAF	RNA transcription, translation and transport factor protein
Q13501	2.036409556865697	1.941419184207917	0.8977112360298638	1.310179263353348	0.26386719942092896	SQSTM1	Sequestosome-1
Q9UI12	1.6631365418434139	1.472343742847443	0.922155529260636	-0.07460635900497403	-0.4692528843879661	ATP6V1H	V-type proton ATPase subunit H
Q9Y394	-0.15872783958911899	0.455948263406753	0.356433436274528	1.659107074141505	-1.7883502393960948	DHRS7	Dehydrogenase/reductase SDR family member 7
Q9NYH9	-1.140702381730084	-0.26111845672130596	0.574380412697792	1.401337727904316	0.232348547433503	UTP6	U3 small nucleolar RNA-associated protein 6 homolog
P04083	3.13528883457183	2.2014794945716822	1.315032988786694	1.628823211649429	1.764936968684193	ANXA1	Annexin A1
P49773	1.5831049382686588	1.400851339101789	-0.5375688970088961	0.34008556418120817	-0.5762887895107269	HINT1	Histidine triad nucleotide-binding protein 1
Q9NRY5	-0.3274201154708869	-0.6324239075183868	-1.6066515445709229	-2.6451723575591997	-0.5494245886802679	FAM114A2	Protein FAM114A2
P56545	-1.337283372879028	0.02595782279968295	-0.8361264243721961	-2.652407169342038	-1.11018668115139	CTBP2	C-terminal-binding protein 2
Q9UDR5	-2.278652012348172	-0.23604446649551403	-0.9994860575534403	-1.4858991801738741	-0.6056087613105771	AASS	Alpha-aminoadipic semialdehyde synthase, mitochondrial
P51812	0.10256445407867404	0.82250016927719	-0.476939328014851	-1.55119627714157	-1.015627145767212	RPS6KA3	Ribosomal protein S6 kinase alpha-3
P24941	-0.8269389271736189	-1.2063231989741374	-1.455269098281865	-1.830678343772893	-2.095209777355199	CDK2	Cyclin-dependent kinase 2
Q8ND82	-0.005398869514464999	0.27619111537933305	1.211442470550537	2.580697298049928	-0.06401306390762296	ZNF280C	Zinc finger protein 280C
Q99496	-2.328535795211789	-1.110230758786202	-0.8844449035823347	-0.9687296338379385	0.39889121055603094	RNF2	E3 ubiquitin-protein ligase RING2
P09543	-0.9673556089401241	-1.163583427667617	-0.033317416906356034	-0.613171130418777	1.17415192723274	CNP	2',3'-cyclic-nucleotide 3'-phosphodiesterase
Q32P28	-1.172204405069355	0.638084635138511	1.520563215017315	1.617004483938215	0.4030448272824283	P3H1	Prolyl 3-hydroxylase 1
Q9UBS4	-0.41500160098075894	1.5887613594532042	-0.767740815877916	1.34158393740654	0.876354932785034	DNAJB11	DnaJ homolog subfamily B member 11
P09661	-0.17695131897926397	1.607830911874774	-0.9831485450267758	-0.044510036706924994	1.030790716409683	SNRPA1	U2 small nuclear ribonucleoprotein A'
P07737	1.47592134773731	1.106889083981514	-0.701330050826072	-0.566447302699089	-0.363587364554405	PFN1	Profilin-1
O75937	1.700824394822118	0.32404111325740803	-0.502741381525993	-0.933139905333522	-0.14077143371105202	DNAJC8	DnaJ homolog subfamily C member 8
P07686	-0.2204195857048039	1.484134435653686	0.34438395500183105	2.026549637317661	0.6908631802070885	HEXB	Beta-hexosaminidase subunit beta
Q9ULV4	0.127976536750793	0.69134996831417	1.527815997600555	1.757514536380767	1.461146116256713	CORO1C	Coronin-1C
P06132	0.341950833797455	1.337474942207337	-0.995985150337219	-0.9198846817016599	-0.8360277414321899	UROD	Uroporphyrinogen decarboxylase
O75521	-1.700607687234883	0.252785593271255	0.0031731128692630284	0.153324246406555	0.5880677998065951	ECI2	Enoyl-CoA delta isomerase 2
O43347	0.004356741905211958	0.340567708015442	-1.490293383598328	-1.58602339029312	-0.5639303466305137	MSI1	RNA-binding protein Musashi homolog 1
Q15942	2.31117272377014	1.6391053795814519	0.8168861269950869	-0.05929088592529008	1.5465506315231328	ZYX	Zyxin
P46977	0.694372236728668	0.44345265626907304	0.40310138463974	2.711800932884212	0.870224252343177	STT3A	Dolichyl-diphosphooligosaccharide--protein glycosyltransferase subunit STT3A
P04792	2.611228525638576	1.369541585445404	-0.156898975372314	0.05237847566604592	0.7701252549886706	HSPB1	Heat shock protein beta-1
Q16658	0.41949968039989494	0.281875476241112	0.32866804301738695	-2.140160813927652	0.008386656641959978	FSCN1	Fascin
P48163	0.885910212993626	-0.10430875420570301	-1.057792901992798	-2.015964448451994	-0.5292861908674237	ME1	NADP-dependent malic enzyme
O15372	1.475911706686019	-0.614613398909569	-0.766120702028275	-1.3969765007495911	-0.9882228076457981	EIF3H	Eukaryotic translation initiation factor 3 subunit H
Q96EK5	-0.9297441244125382	-0.5373896360397351	-1.4722133576869982	-2.4046796560287502	-1.9353659152984632	KIFBP	KIF-binding protein
P49903	0.7322022914886499	-0.9903262779116615	-1.933295011520384	-2.062310874462126	-1.5810299515724169	SEPHS1	Selenide, water dikinase 1
Q9NQW7	1.3659109175205182	-0.445556074380875	-1.6330901086330418	-0.512809336185456	-0.913389652967453	XPNPEP1	Xaa-Pro aminopeptidase 1
P13807	3.01362991333008	1.9891248047351808	1.858101129531858	1.8128432631492588	1.881916284561155	GYS1	Glycogen [starch] synthase, muscle
Q99661	1.139808818697931	2.46610510349274	0.5580901205539719	1.404474884271624	0.29796016216278287	KIF2C	Kinesin-like protein KIF2C
Q86V81	-2.450552999973296	-0.6685450673103319	-2.7222824096679696	-1.571316145360469	-1.4843923989683376	ALYREF	THO complex subunit 4
Q9Y6D9	-1.096735812723633	0.0351257622241975	1.036160610616207	1.442058227956297	-0.392926253378391	MAD1L1	Mitotic spindle assembly checkpoint protein MAD1
Q9UK76	-1.753295868635177	0.6240005791187331	-0.4192363247275355	-1.250185281038285	0.479560405015945	JPT1	Jupiter microtubule associated homolog 1
Q9UKM9	0.14466068148612998	0.671973168849945	-0.20827645063400307	1.969554603099825	0.24302780628204299	RALY	RNA-binding protein Raly
P40925	2.80172574520111	0.929442435503008	1.2202570624649547	1.2465508691966556	0.559807717800143
Q06787	-1.761750876903534	-2.430864155292515	0.4755242466926549	-0.8653110116720201	-1.103797078132629	FMR1	Synaptic functional regulator FMR1
Q9P2D1	-2.8612893819808933	-0.760741472244262	-0.633956521749496	-0.069807589054107	-1.227000772953033	CHD7	Chromodomain-helicase-DNA-binding protein 7
P05386	-1.3484216257929806	-0.528506517410279	-1.397330135107041	-2.2401326298713693	-2.2562379837036097	RPLP1	60S acidic ribosomal protein P1
O75822	1.998308420181275	1.119340747594833	1.3434441089630131	0.942688137292862	0.292433679103851	EIF3J	Eukaryotic translation initiation factor 3 subunit J
Q96F07	0.518123149871828	-1.034475386142731	-1.963331937789922	-1.644317269325257	-0.9104931876063349	CYFIP2	Cytoplasmic FMR1-interacting protein 2
Q05519	0.436734616756439	0.552743554115296	-0.164378002285957	-1.294575810432434	-1.40033900737762	SRSF11	Serine/arginine-rich splicing factor 11
P46109	2.185498595237731	0.811306357383728	1.402137100696563	-0.417563498020173	-0.13558721542358398	CRKL	Crk-like protein
P61586	2.109085857868199	1.943327814340596	1.2719679772853891	1.765268787741665	2.2629408240318343	RHOA	Transforming protein RhoA
Q14562	-0.6384656429290769	-0.688968777656551	1.8523836135864291	0.75452733039856	1.438361644744869	DHX8	ATP-dependent RNA helicase DHX8
Q8WVX9	-2.257458522915838	0.05930845439433999	0.47549138963222504	0.384677276015282	-0.1560482531785965	FAR1	Fatty acyl-CoA reductase 1
P11766	0.51247850060463	-0.670014023780822	-0.377804012969136	-1.188874393701553	-0.3516355156898496	ADH5	Alcohol dehydrogenase class-3
P30519	-1.719787716865542	0.392707526683808	-0.012835964560507979	-0.640023738145828	0.36707109212875405	HMOX2	Heme oxygenase 2
Q13111	-2.244002461433408	-1.063121974468232	0.273639917373652	-0.5518641173839569	-1.2880920767784119	CHAF1A	Chromatin assembly factor 1 subunit A
P07196	-1.89979978650808	0.140247322618962	0.596121110022068	0.98953095823526	-0.1851812228560444	NEFL	Neurofilament light polypeptide
Q9NQR4	2.19671630859375	0.747945010662078	0.9611062780022617	1.564019799232483	1.339133977890014	NIT2	Omega-amidase NIT2
Q6P1N0	-0.256333351135254	-1.115611240267754	-0.5910966694355011	-2.511604726314547	-1.9734763503074668	CC2D1A	Coiled-coil and C2 domain-containing protein 1A
O94813	-1.9203147292137182	-0.291609048843387	-0.9671284072101152	-2.67444813251496	-0.6480404436588321	SLIT2	Slit homolog 2 protein
O43159	1.272627308964734	2.258677184581761	0.73449039459229	2.5872691869735798	1.4658769778907348	RRP8	Ribosomal RNA-processing protein 8
Q5JWF2	-2.9140097498893773	-1.3337116837501521	-0.39603608846664407	-0.9851186275482176	-0.196727156639099	GNAS	Guanine nucleotide-binding protein G(s) subunit alpha isoforms XLas
O43818	0.947484977543354	0.39710897207260104	0.8882561475038528	2.199259161949162	0.631608247756958	RRP9	U3 small nucleolar RNA-interacting protein 2
P39687	0.403794437646866	0.34226122498512196	0.04396158456802296	-1.639542669057845	-1.155869752168656	ANP32A	Acidic leucine-rich nuclear phosphoprotein 32 family member A
Q14320	2.5071815252304	1.8628511428832981	0.09030318260192616	0.9086248129606221	0.6180440187454201	FAM50A	Protein FAM50A
Q00796	-1.192774802446366	-0.291375875473023	-0.3255301713943489	-2.291073322296147	-1.177353322505951	SORD	Sorbitol dehydrogenase
Q86VM9	-1.0748669505119326	0.1237798035144805	-1.2524403333663896	0.9752414226532005	1.0029625892639205	ZC3H18	Zinc finger CCCH domain-containing protein 18
P67936	2.14892855286598	2.3702003955841047	1.901296276599167	2.390671968460081	2.0921143889427167	TPM4	Tropomyosin alpha-4 chain
Q13685	1.8955754637718152	1.345093011856079	0.5666398033499717	-0.689443647861485	-0.09735131263732899	AAMP	Angio-associated migratory cell protein
Q13642	0.702270865440369	0.88421967625618	-0.6079917848110201	-1.234174877405163	1.801614373922347	FHL1	Four and a half LIM domains protein 1
Q92804	2.87392556667328	2.237354695796966	2.3958835005760193	1.3511977195739742	2.470717072486877	TAF15	TATA-binding protein-associated factor 2N
Q15291	-1.644594013690949	-1.51021832227707	-1.656592249870301	0.26374256610870095	-0.16806173324585005	RBBP5	Retinoblastoma-binding protein 5
Q7Z7K6	-1.10899788141251	0.1348503828048706	0.362173795700073	1.80706304311752	-0.087665423750877	CENPV	Centromere protein V
P37198	-2.353291690349579	-1.723245248198509	-2.000851273536682	-2.1154585480690002	-2.159572839736938	NUP62	Nuclear pore glycoprotein p62
P25786	1.726460531353952	-0.341983035206795	-0.454580530524254	-1.077851697802548	-0.100882142782212	PSMA1	Proteasome subunit alpha type-1
Q99829	2.133109271526335	1.4029228687286381	0.09264689683914207	1.7184993028640752	0.816803514957428	CPNE1	Copine-1
P63151	1.2946034390479366	1.0807949025183867	-0.024517225101590198	-1.3459762614220332	-0.7040444891899823	PPP2R2A	Serine/threonine-protein phosphatase 2A 55 kDa regulatory subunit B alpha isoform
P05783	1.8684815168380742	2.740498423576351	0.1252942085266111	-0.023892641067504994	0.8766999877989292	KRT18	Keratin, type I cytoskeletal 18
P23284	2.2722604274749783	1.6355306208133717	1.261967569589617	2.8669955730438303	1.7114146444946547	PPIB	Peptidyl-prolyl cis-trans isomerase B
O95251	-1.717618048191071	-1.698200762271881	-1.0983332991600039	0.557724654674534	-0.35254493355751	KAT7	Histone acetyltransferase KAT7
P51608	-0.6049576997757	0.13318756222724903	0.08932510018348605	2.27056813240051	1.363747179508209	MECP2	Methyl-CpG-binding protein 2
P42771	-1.1086312271654635	-1.294205859303477	-0.22618168592453303	-2.18054175376892	-1.117285095155242	CDKN2A	Cyclin-dependent kinase inhibitor 2A
Q8NHQ9	-0.270559325814247	0.189929217100144	-0.830510437488556	-2.058558434247969	0.464245766401291	DDX55	ATP-dependent RNA helicase DDX55
Q9UK61	-2.212057530879971	-1.25766122341156	-0.008007138967514038	-0.165297120809555	-0.09417748451232899	TASOR	Protein TASOR
Q9NQS7	0.9427071213722219	2.1348276138305646	1.9559904038906089	2.93731737136841	1.360201761126517	INCENP	Inner centromere protein
Q96EI5	1.915911942720414	1.26002225279808	0.79523754119873	-0.21419802308082603	-0.895443171262746	TCEAL4	Transcription elongation factor A protein-like 4
P10253	0.31653785705566595	0.846724927425386	1.363502547144891	2.8206923007965097	1.631483167409898	GAA	Lysosomal alpha-glucosidase
Q9HDC9	2.25962913036346	1.901873320341106	1.7947485446929892	3.11704313755035	1.129888832569118	APMAP	Adipocyte plasma membrane-associated protein
Q9H3P2	0.462105046957731	0.686679910868406	0.682809423655272	0.218622576445341	-2.044860828667883	NELFA	Negative elongation factor A
Q9NPQ8	1.4147702669724822	0.3071076190099121	0.1369826113805171	-0.9291897201910618	-0.7410769248381259	RIC8A	Synembryn-A
P30040	0.5359813570976291	1.25332020223141	0.44551980495453203	2.54783046245575	1.0464150570333035	ERP29	Endoplasmic reticulum resident protein 29
Q16851	0.295423507690429	0.6655667424201931	-1.352026760578156	-1.314418196678162	-1.179951190948487	UGP2	UTP--glucose-1-phosphate uridylyltransferase
Q96F45	1.3377303145825852	0.6477895639836793	-0.17599386349320378	-1.6956519819796048	0.1568189449608322	ZNF503	Zinc finger protein 503
Q9NPD8	1.523228704929351	2.164988696575168	1.356379687786102	0.05692005157470703	0.10860240459442105	UBE2T	Ubiquitin-conjugating enzyme E2 T
O00487	0.622956097126006	-0.186019271612167	-1.034656763076782	-1.772519528865814	-0.549493528902531	PSMD14	26S proteasome non-ATPase regulatory subunit 14
Q9H857	-2.54381597042084	-1.2701431214809449	-0.5854918658733399	-2.047524809837344	-0.23985761404037786	NT5DC2	5'-nucleotidase domain-containing protein 2
Q92733	-0.3863630685955284	0.897055238485335	0.09342435002326999	-2.290903359651565	-0.4723950438201425	PRCC	Proline-rich protein PRCC
Q96HY6	-1.494587272405624	-1.295127063989639	0.325126081705093	1.111114174127576	-0.26144450157880794	DDRGK1	DDRGK domain-containing protein 1
Q9BZE1	-1.336141282110476	-0.8608545003226028	1.1542880000779443	0.09158653637859972	1.0273614587495141	MRPL37	39S ribosomal protein L37, mitochondrial
Q6ZNB6	1.919533967971804	1.224866524338724	-0.36764311790466	2.1122317314148003	1.0559694580733798	NFXL1	NF-X1-type zinc finger protein NFXL1
P49711	-2.569567620754245	-0.9010722935199739	-0.128165662288666	-0.7070694267749791	-0.35461583733558705	CTCF	Transcriptional repressor CTCF
Q9BTX1	0.708746939897537	-0.601703017950058	0.005024313926696999	2.1090711057186153	-0.21655640006065402	NDC1	Nucleoporin NDC1
Q8TD30	1.2092329934239427	0.1778261661529601	1.338851973414425	3.0537691116333	0.9093663096427961	GPT2	Alanine aminotransferase 2
Q9H2J4	1.648492783308025	-0.41003152728080805	0.736115008592605	-0.70120719075203	-0.465927630662918	PDCL3	Phosducin-like protein 3
P43897	-1.34932214766741	-0.7291341498494139	1.07094710320234	0.881693951785565	0.13904120773077103	TSFM	Elongation factor Ts, mitochondrial
Q9UBD5	0.119103014469147	0.567046582698818	0.10033130645752003	-2.054868996143342	-0.9831773638725281	ORC3	Origin recognition complex subunit 3
P51648	-1.073364973068238	-1.738643586635593	0.5187011361122171	-0.06349807977676392	-0.25181052088737493	ALDH3A2	Aldehyde dehydrogenase family 3 member A2
Q7Z3U7	-1.597678780555727	-1.781476855278017	-0.20857018232345703	-2.56136929988861	-0.6031611561775221	MON2	Protein MON2 homolog
Q13451	-0.4825467411428694	0.899656265974047	-0.03053885698318498	-0.903830021619797	-1.923631221055983	FKBP5	Peptidyl-prolyl cis-trans isomerase FKBP5
Q8N0X7	-1.074898153543472	-0.230110764503479	-0.44714421033859203	-2.869355618953703	-0.669098421931266	SPART	Spartin
Q9NQG5	0.236644208431248	-1.070895865559578	-1.219433337450028	-1.510329604148865	-1.69758540391922	RPRD1B	Regulation of nuclear pre-mRNA domain-containing protein 1B
Q96CN7	-0.680301070213315	-0.662317216396329	-0.96287217736244	-1.520207434892652	-2.6764347553253103	ISOC1	Isochorismatase domain-containing protein 1
P30566	1.1337944865226761	-0.506062924861908	-0.098513692617416	-1.434224426746364	-1.809979379177094	ADSL	Adenylosuccinate lyase
Q96GA3	1.8533940613269801	-0.26453223824501004	1.4601329863071402	-0.565113455057144	-0.458205550909042	LTV1	Protein LTV1 homolog
Q96JM3	-1.0564697934314566	-0.0679094595834612	-1.1071138335391866	1.2192333983257433	1.0486044930294134	CHAMP1	Chromosome alignment-maintaining phosphoprotein 1
Q15059	-2.135338068008422	-0.013182520866394043	-0.946255549788475	-1.478258430957794	0.19772970676421808	BRD3	Bromodomain-containing protein 3
Q14258	1.612644553184514	-0.253595411777496	0.96925276517868	1.306358814239502	-0.17195469141006503	TRIM25	E3 ubiquitin/ISG15 ligase TRIM25
P55039	0.218877911567688	-0.24289265275001498	-0.5902509214356538	-1.9024578332900979	-1.0644794702529898	DRG2	Developmentally-regulated GTP-binding protein 2
P20340	0.8904583305120465	0.6970014423131945	-1.1743684560060526	0.8648868054151535	-0.8639220148324965	RAB6A	Ras-related protein Rab-6A
Q9HC52	-0.7225071191787739	-0.0325897932052619	1.270686864852905	1.740077078342437	1.762849569320678	CBX8	Chromobox protein homolog 8
P05787	1.485702812671661	1.841797590255732	0.16281625628471302	-0.025553882122040017	0.35602563619613603	KRT8	Keratin, type II cytoskeletal 8
P19525	1.815764412283897	0.8542657345533371	-0.47705270349979395	-0.8698904663324329	0.5792349725961681	EIF2AK2	Interferon-induced, double-stranded RNA-activated protein kinase
Q9UKA9	-0.768489629030227	0.4024428129196139	-1.20201775431633	-1.650546073913574	-1.920572578907013	PTBP2	Polypyrimidine tract-binding protein 2
Q86TU7	-1.834530502557756	-1.3967719972133654	-1.836546540260317	-2.50237190723419	-0.758224785327913	SETD3	Actin-histidine N-methyltransferase
Q12972	-1.1166384741663895	-1.200889527797695	-2.04210984706878	-1.56171220541	-1.306707501411434	PPP1R8	Nuclear inhibitor of protein phosphatase 1
Q9Y5B6	2.8499964475631696	1.8621116280555738	0.7353535890579239	2.175095260143282	1.75398649275303	PAXBP1	PAX3- and PAX7-binding protein 1
O75396	1.1614333093166351	0.476010084152221	0.30004763603210405	2.447110950946809	1.589638769626617	SEC22B	Vesicle-trafficking protein SEC22b
O43396	0.8910841941833538	0.015078067779541016	0.037468254566192016	-1.699445247650146	-0.534582853317261	TXNL1	Thioredoxin-like protein 1
P42345	-0.15682926774025002	0.04984128475189198	-0.02649867534637501	-2.220121771097182	-0.32633759081363695	MTOR	Serine/threonine-protein kinase mTOR
P62829	-0.8366060554981228	-1.195022255182266	-0.45243033766746504	-1.526602864265442	-2.158559262752528	RPL23	60S ribosomal protein L23
A6NDG6	0.8934974968433383	0.9865987598895984	-0.0781313516199588	-1.2762123048305516	-0.7168364822864537	PGP	Glycerol-3-phosphate phosphatase
Q8TD16	-2.48336231708526	-1.607833445072172	-0.10679489374160611	-1.574994534254072	-0.6385565996170022	BICD2	Protein bicaudal D homolog 2
Q92747	0.420951545238495	-2.2285255789756757	-0.203638881444931	0.06667035818100003	-0.8011364638805389	ARPC1A	Actin-related protein 2/3 complex subunit 1A
Q8TCJ2	-0.8719987571239471	-1.4440196454524952	-0.00591116398572919	1.6241407692432448	0.8931778967380528	STT3B	Dolichyl-diphosphooligosaccharide--protein glycosyltransferase subunit STT3B
Q01968	-0.071488916873932	-0.64560866355896	-0.885293044149876	-2.6489995121955907	-0.499681621789932	OCRL	Inositol polyphosphate 5-phosphatase OCRL
Q5T440	-0.26402628421783403	0.663637608289719	0.9856539070606231	1.269757837057111	-0.27754893898963906	IBA57	Putative transferase CAF17, mitochondrial
Q86U38	-2.194428145885464	-2.114615529775616	-2.461112260818478	-1.6611882336437662	-1.466460734605785	NOP9	Nucleolar protein 9
Q9BR76	2.77362024784088	2.029398441314696	0.2517027854919419	1.0624577617272724	0.8127043396234499	CORO1B	Coronin-1B
Q9H3N1	-0.6514068245887741	0.704506620764732	-0.147666096687317	1.239669024944305	1.837238013744356	TMX1	Thioredoxin-related transmembrane protein 1
P29218	1.869843691587448	1.091689139604569	-0.459175258874893	-0.5852396786212921	0.310155749320984	IMPA1	Inositol monophosphatase 1
Q6NZY4	-1.655299603939054	-1.832920610904691	-0.6066651940345739	-2.142360627651212	-0.835548788309094	ZCCHC8	Zinc finger CCHC domain-containing protein 8
P53004	0.592494994401932	0.36351510882377597	-0.4180835895240308	-2.389218896627428	-0.6457332521677019	BLVRA	Biliverdin reductase A
O00469	-1.38027423620224	0.21639233827590898	-0.034203797578812034	-2.013850867748264	-0.08970254659652804	PLOD2	Procollagen-lysine,2-oxoglutarate 5-dioxygenase 2
Q6P1M0	2.4360939264297468	1.966872021555899	2.3723480105400068	3.2226806879043597	1.608986705541609	SLC27A4	Long-chain fatty acid transport protein 4
Q03001	1.6421274039894294	-0.6067194845527406	-0.3127449955791236	-1.0426760818809306	0.49039060808718243	DST	Dystonin
Q13523	-2.759264230728149	-1.3891071379184718	-2.296684682369232	-1.982513576745987	-2.086685732007026	PRPF4B	Serine/threonine-protein kinase PRP4 homolog
Q9UPT8	0.35609534382820096	0.542946308851242	-0.40986783802509297	-1.5647611916065198	-1.5203268826007799	ZC3H4	Zinc finger CCCH domain-containing protein 4
O75947	-1.3820753246545778	0.6319518536329269	0.22456228733062722	0.854878112673759	1.09166257083416	ATP5PD	ATP synthase subunit d, mitochondrial
P83916	0.53137731552124	-0.30407887697220304	0.8858186937868596	2.513297617435457	2.189700186252597	CBX1	Chromobox protein homolog 1
O60784	1.456242620944973	0.7656333744525909	-0.420938968658447	0.618904352188111	-1.102744877338407	TOM1	Target of Myb protein 1
O00442	-0.654434919357304	-0.534790515899663	-1.788410127162938	-1.902717709541325	-2.1935813426971498	RTCA	RNA 3'-terminal phosphate cyclase
P10586	-1.7508772015571612	-0.502474337816238	0.557300508022309	0.23592728376388605	-0.11778052151203097	PTPRF	Receptor-type tyrosine-protein phosphatase F
Q9HD20	-1.1096702218055698	1.253408253192902	0.783584862947464	1.218719124794006	1.026864409446716	ATP13A1	Manganese-transporting ATPase 13A1
Q9UBB6	-0.6274149417877201	-3.123111486434932	-0.3982068002223971	-0.676844671368599	-0.646100699901581	NCDN	Neurochondrin
P08574	-2.309806466102599	-1.998384475708006	-0.8530896306037891	-1.753351122140883	-1.744352877140044	CYC1	Cytochrome c1, heme protein, mitochondrial
Q9HCU5	-0.5575521029531958	-0.8237492740154271	0.22136759757995594	-0.10968700051307706	-2.430778443813324	PREB	Prolactin regulatory element-binding protein
Q9BZH6	0.32986003160476796	-0.562446773052216	-1.308877974748612	-1.379491746425629	-1.836576342582703	WDR11	WD repeat-containing protein 11
O43504	-0.50254601240158	-1.0701396465301505	-0.8084119856357561	-2.42638647556305	-1.68659472465515	LAMTOR5	Ragulator complex protein LAMTOR5
Q8NBU5	2.297971725463869	1.9561859965324422	1.8372744321823131	2.556605577468874	0.7498776316642781	ATAD1	ATPase family AAA domain-containing protein 1
O15460	-0.9058860987424849	0.9392527490854221	0.04650917649269101	-1.618582949042318	0.9338483959436421	P4HA2	Prolyl 4-hydroxylase subunit alpha-2
Q9BV20	-2.2169217467308	-0.7047215104103051	-0.952251225709911	-2.86533319950103	-1.3789941221475561	MRI1	Methylthioribose-1-phosphate isomerase
Q8WU90	0.935785502195358	0.07447153329849199	1.993026405572889	0.4339982196688653	-1.442085236310961	ZC3H15	Zinc finger CCCH domain-containing protein 15
Q9UKK9	0.608790397644043	1.688919425010681	-0.609409868717193	-0.071660995483398	-0.39365249872207597	NUDT5	ADP-sugar pyrophosphatase
O95817	1.0526497066020961	1.1249151825904842	-0.0313413143157959	0.27926534414291404	1.5415147542953491	BAG3	BAG family molecular chaperone regulator 3
Q8WX93	1.6086688339710231	2.65213894844055	0.6409262120723711	-0.01752030849456987	1.943782567977904	PALLD	Palladin
P38432	-2.033905476331708	-0.281403049826622	-1.0971669256687169	0.731963545084002	0.660501867532732	COIL	Coilin
Q709F0	2.143698811531066	2.8583532571792603	1.3002188913524138	1.33715376787586	0.48052144050598	ACAD11	Acyl-CoA dehydrogenase family member 11
Q15648	-1.735633671283722	0.44770246744155795	-1.403562784194947	-1.067605584859848	0.048769891262054	MED1	Mediator of RNA polymerase II transcription subunit 1
P68036	-0.811188578605654	-1.100848734378817	-2.29196047782898	-2.37338018417359	-2.070578396320345	UBE2L3	Ubiquitin-conjugating enzyme E2 L3
Q14141	-1.898362822830678	0.08955756574869199	-0.28261391073465303	0.211418978869915	1.228645257651802	SEPTIN6	Septin-6
P49674	-0.124054074287414	0.8043189286254351	2.128093063831331	2.109901487827301	-0.11596328020095792	CSNK1E	Casein kinase I isoform epsilon
P25325	-1.269378378987309	-0.949872434139248	-0.964018337428566	-2.4102463722229	-1.222889721393582	MPST	3-mercaptopyruvate sulfurtransferase
Q9NPI6	-1.108161121606831	-1.608380258083347	-1.714940220117573	-3.1230638027191198	-0.909898310899738	DCP1A	mRNA-decapping enzyme 1A
P30043	0.4619508814066647	1.3359516393393287	-0.4511768091470003	-0.7119426596909763	-0.8417258728295562	BLVRB	Flavin reductase (NADPH)
P62316	0.7903791666030879	-0.6259834766387941	1.414614379405973	0.22607706114649778	0.1171946004033089	SNRPD2	Small nuclear ribonucleoprotein Sm D2
P10644	2.5698322057724	1.0545976031571638	0.270241200923921	1.545359432697297	1.0707382149994384	PRKAR1A	cAMP-dependent protein kinase type I-alpha regulatory subunit
P54709	-1.5944547280669175	-0.16600634902715639	1.2102022543549527	0.7759473100304606	-0.1187609955668454	ATP1B3	Sodium/potassium-transporting ATPase subunit beta-3
Q9NP81	-0.56702905893326	0.658585384488106	1.120114862918854	2.00115042924881	0.32927660644054396	SARS2	Serine--tRNA ligase, mitochondrial
Q16795	-2.71968448162079	-2.394643247127537	-1.007425218820576	-1.566633634269241	-1.294563904404644	NDUFA9	NADH dehydrogenase [ubiquinone] 1 alpha subcomplex subunit 9, mitochondrial
Q9Y5X1	1.145421832799911	1.906241327524184	0.10924255847930903	-0.48802503943443304	-0.28071042895317094	SNX9	Sorting nexin-9
Q02750	0.38643716275692	0.40874676406383503	-0.1335011869668957	-1.5474988967180292	-0.33513043820858	MAP2K1	Dual specificity mitogen-activated protein kinase kinase 1
Q9Y223	-1.5913425832986827	-1.3372318148612972	-2.43691062927246	-2.470319151878356	-2.41349583864212	GNE	Bifunctional UDP-N-acetylglucosamine 2-epimerase/N-acetylmannosamine kinase
Q9BXS6	1.841484010219572	1.955208122730252	-0.5325276255607581	0.9533870816230771	0.36001208424568104	NUSAP1	Nucleolar and spindle-associated protein 1
Q8N183	-2.55981707572937	-0.477008521556852	-1.488212943077085	-2.35245776176452	-0.783728063106535	NDUFAF2	NADH dehydrogenase [ubiquinone] 1 alpha subcomplex assembly factor 2
Q13907	1.9697756469249699	1.75604638457298	-0.270474046468735	-0.20781585574150102	-0.025674879550934004	IDI1	Isopentenyl-diphosphate Delta-isomerase 1
P28161	-1.132305731996896	-0.570399036630988	1.130458006635304	0.44075838662683997	0.70000315643847	GSTM2	Glutathione S-transferase Mu 2
Q9BSD7	0.667067229747773	-0.120107501745224	-0.19046663865447	-2.155676066875457	0.23373901844024703	NTPCR	Cancer-related nucleoside-triphosphatase
P48729	-0.502575635910032	-0.3929867744445801	1.8931528329849279	1.172474265098571	1.5554575324058528	CSNK1A1	Casein kinase I isoform alpha
O75718	0.08946985006332397	-0.9454728364944409	1.257958173751831	1.353868365287781	1.2180067300796509	CRTAP	Cartilage-associated protein
Q99471	0.086689352989197	0.265056192874908	-0.15294757485389698	-2.368715941905979	-0.10354882478714	PFDN5	Prefoldin subunit 5
P78417	0.6508901761844759	1.3812349485233388	-0.26356610190123314	-1.5608212305232911	0.49330300558358386	GSTO1	Glutathione S-transferase omega-1
Q9BQ70	1.157968580722809	0.133258879184723	1.532665312290191	2.027305126190183	1.006775438785553	TCF25	Transcription factor 25
P32119	0.39963373541832	0.5296992957591959	-1.453424960374832	-1.491633147001267	-0.5806040838360788	PRDX2	Peroxiredoxin-2
P07384	0.37137886881828297	-0.24219174683094	-1.5003400743007669	-1.443568438291547	0.442208737134933	CAPN1	Calpain-1 catalytic subunit
Q9GZS1	0.195878535509109	0.19636446237564098	0.746634796261787	2.674943983554837	0.773917108774185	POLR1E	DNA-directed RNA polymerase I subunit RPA49
Q8IX18	0.15576100349426303	0.40178471803665006	-0.835894852876663	-2.28186815977097	-1.559994101524353	DHX40	Probable ATP-dependent RNA helicase DHX40
P00374	1.2384003698825858	2.85317373275757	1.54022949934006	0.643010258674624	0.773233562707903	DHFR	Dihydrofolate reductase
P35813	2.5644218921661297	2.6389715671539298	1.4440782889723738	0.519547998905178	1.694655656814571	PPM1A	Protein phosphatase 1A
P61086	0.40092860162258204	0.67871741950512	-0.55116568505764	-2.014277234673496	0.18698610365390803	UBE2K	Ubiquitin-conjugating enzyme E2 K
Q9Y333	0.938533738255501	1.247375026345252	-0.7454146593809119	-0.03044523298740298	-0.361895903944969	LSM2	U6 snRNA-associated Sm-like protein LSm2
Q9P287	-1.769133731722833	-1.334201723337175	-1.994083791971208	-2.63270270824433	-2.2143824100494403	BCCIP	BRCA2 and CDKN1A-interacting protein
Q9UKD2	-0.7951554059982329	-0.503312826156616	0.21311654150485998	2.202437639236447	1.142973601818085	MRTO4	mRNA turnover protein 4 homolog
Q9H6R0	0.143741175532342	-0.8219422101974521	0.4226385764777665	2.0071405172347982	0.02207085490226801	DHX33	ATP-dependent RNA helicase DHX33
O00161	-2.6573634147644	-0.865733981132506	-0.713869065046309	-0.580879151821135	-1.1418401217088088	SNAP23	Synaptosomal-associated protein 23
Q16740	-1.8096879571676272	0.3608784526586537	0.2367096692323687	0.6565432101488118	0.9280295521020927	CLPP	ATP-dependent Clp protease proteolytic subunit, mitochondrial
P45973	0.9385242611169841	0.297319352626803	1.276253968477252	2.9045077562332198	1.228497326374056	CBX5	Chromobox protein homolog 5
Q53F19	0.5853598304092883	-0.8768884353339677	-0.4303367845714097	0.2174749858677383	1.3904971070587604	NCBP3	Nuclear cap-binding protein subunit 3
Q5SSJ5	-0.961220882833008	-0.49851771444082305	0.7096892967820169	1.5549784675240519	0.044410023838281604	HP1BP3	Heterochromatin protein 1-binding protein 3
O14964	0.90312936902046	-1.6085407435894001	-0.46085351705551203	-0.732782483100892	-0.459575533866883	HGS	Hepatocyte growth factor-regulated tyrosine kinase substrate
Q07812	2.0261750370264022	0.104937426745891	-0.463092729449273	-0.5248280018568039	0.1615184321999546	BAX	Apoptosis regulator BAX
Q96EY4	-2.126046478748326	-0.05544620752334595	-0.48802414536476096	-1.527050197124481	-0.18021571636199996	TMA16	Translation machinery-associated protein 16
O75792	1.8613342642784088	1.5979333519935608	0.6045437492430207	0.08062481880188	0.25115248560905395	RNASEH2A	Ribonuclease H2 subunit A
Q8TAE8	-1.330651581287384	-2.2869023084640547	-0.712600857019425	0.09108674526214511	-0.6764383167028429	GADD45GIP1	Growth arrest and DNA damage-inducible proteins-interacting protein 1
Q92688	0.17236286401748602	-0.33819967508316096	0.04311066865920998	-1.1799777746200562	-1.858936309814453	ANP32B	Acidic leucine-rich nuclear phosphoprotein 32 family member B
P14854	-0.40578080713748965	-0.5865991339087491	0.373545914888382	-2.292416483163831	0.348039656877517	COX6B1	Cytochrome c oxidase subunit 6B1
Q96KB5	2.232994258403783	1.410375714302063	0.7801041761413217	-0.05756676197052002	-0.03676384687423706	PBK	Lymphokine-activated killer T-cell-originated protein kinase
Q16527	-1.729264348745347	1.087741762399673	-0.3409609794616702	-0.786162108182907	0.17134031653404197	CSRP2	Cysteine and glycine-rich protein 2
P46781	1.53646989166737	-0.22753517329692902	1.42033620178699	-1.32289724051952	0.0004902780056000033	RPS9	40S ribosomal protein S9
O00165	1.051475197076797	1.061501532793045	0.6143408119678491	-1.8083713352680202	0.681194871664047	HAX1	HCLS1-associated protein X-1
Q15014	2.310796499252319	-0.05582946538925193	1.724851369857788	1.2453238666057591	0.42843550443649303	MORF4L2	Mortality factor 4-like protein 2
Q9H074	1.156017422676086	-0.879349902272225	-1.0850538611412048	-0.986107528209687	-1.4648156762123108	PAIP1	Polyadenylate-binding protein-interacting protein 1
O60762	1.715944647789004	1.86759412288666	1.148706126958134	1.804724574089053	-0.20614445209503018	DPM1	Dolichol-phosphate mannosyltransferase subunit 1
O00170	1.1375362016260582	0.3014287687838083	-0.46396585926413564	-1.1495687626302218	0.4778621233999733	AIP	AH receptor-interacting protein
P51151	0.941801033914089	1.069563686847687	0.38237267732620206	2.1929566264152562	0.586367130279541	RAB9A	Ras-related protein Rab-9A
P84085	-2.474475026130675	-0.269653022289277	0.055442094802856	-0.4498517960309987	-0.4174781367182736	ARF5	ADP-ribosylation factor 5
P35270	-1.9337045550346341	-1.273169331252572	-1.7092481851577732	-2.151608467102048	-1.332695096731183	SPR	Sepiapterin reductase
P16930	1.99202673137188	0.720759704709053	-0.605637803673745	-0.544056549668312	0.079424858093261	FAH	Fumarylacetoacetase
Q15056	1.53514692932367	0.664828218519687	0.905828334391117	-0.710937164723873	-0.9544595703482599	EIF4H	Eukaryotic translation initiation factor 4H
Q04760	0.547789148986339	0.41984348744154004	0.374960653483867	-1.513136990368368	-0.653221674263477	GLO1	Lactoylglutathione lyase
Q9P0L0	1.030910089612002	1.3534136936068486	0.506201505661006	2.65099811553955	2.258058011531825	VAPA	Vesicle-associated membrane protein-associated protein A
Q9UBU8	0.25285312533378607	-0.5221607685089069	1.566761374473573	0.726647794246673	1.817400693893433	MORF4L1	Mortality factor 4-like protein 1
O75027	-1.746491730213165	-1.076331689953804	-2.276565909385678	0.4448375701904319	-0.9634213820099828	ABCB7	ATP-binding cassette sub-family B member 7, mitochondrial
Q8WUD1	0.31994351744651806	0.7159142196178431	-1.076665192842484	-1.431257277727127	-1.311323553323746	RAB2B	Ras-related protein Rab-2B
P15121	1.426351204514503	0.836664989590645	-1.079200252890587	-1.020345076918607	0.339991778135299	AKR1B1	Aldo-keto reductase family 1 member B1
Q6DKI1	-0.2629754021763806	-1.0688777640461897	0.5089524611830714	1.2711538597941403	0.2700438871979714	RPL7L1	60S ribosomal protein L7-like 1
Q9Y508	0.031567752361297996	-0.16244849562644997	0.021612048149108998	-0.273958042263985	-1.919879108667375	RNF114	E3 ubiquitin-protein ligase RNF114
O60701	1.179889142513275	1.297423243522644	0.15926320105791097	-1.673352718353276	-0.13549682497978202	UGDH	UDP-glucose 6-dehydrogenase
Q9Y5Y2	0.05509619414806368	1.8632801733910995	-0.21928291395306543	-0.7000776566565035	-0.5984891094267364	NUBP2	Cytosolic Fe-S cluster assembly factor NUBP2
P19387	-2.84605777263642	-2.258645236492159	-1.441922754049303	-1.495329946279528	-2.36460477113724	POLR2C	DNA-directed RNA polymerase II subunit RPB3
P42126	1.04211175441742	1.018595263361931	0.49982684850692805	2.026979804038997	-0.116521537303924	ECI1	Enoyl-CoA delta isomerase 1, mitochondrial
O15091	-2.070337831974025	-0.9020425379276231	-1.2263466082513292	-2.026993215084072	-0.8408767879009211	PRORP	Mitochondrial ribonuclease P catalytic subunit
P41567	2.012881815433499	-0.6212690472602809	1.0937367677688599	0.3463334590196612	-0.003251940011977983	EIF1	Eukaryotic translation initiation factor 1
P82930	-1.9610174894332841	-1.3093928098678589	-0.31362208724021895	-0.11930543184280396	-0.3128264546394349	MRPS34	28S ribosomal protein S34, mitochondrial
Q86TX2	-0.298778682947158	0.19337111711502097	-0.86359529197216	-2.624553084373471	-0.94414347410202	ACOT1	Acyl-coenzyme A thioesterase 1
Q9NX24	1.675561636686326	0.717476546764375	0.709982335567475	2.42251622676849	1.843447446823121	NHP2	H/ACA ribonucleoprotein complex subunit 2
Q92905	-0.13943701982498302	-1.267884641885759	-0.476775705814363	-2.8606128692626998	-1.779823243618013	COPS5	COP9 signalosome complex subunit 5
O75494	0.36252361536025995	0.39536100625991794	0.20757377147674594	1.84598344564438	1.2214936912059788	SRSF10	Serine/arginine-rich splicing factor 10
Q9Y6Y0	1.861878365278241	1.001763492822647	-0.7341437637805891	0.06516036391258195	-0.15496566891670205	IVNS1ABP	Influenza virus NS1A-binding protein
Q9UBM7	1.070282161235804	1.3409503027796699	1.0946375280618619	2.9272176027297903	0.431016206741328	DHCR7	7-dehydrocholesterol reductase
P35237	0.8135230988264087	0.9814383834600447	-1.1017802506685292	-0.7010817080736162	0.38474689424037967	SERPINB6	Serpin B6
P55957	-2.176271796226506	-1.296105220913891	-2.094764530658726	-2.151149153709416	-1.364750210195784	BID	BH3-interacting domain death agonist
O15382	-1.579497694969182	-0.32830817997455597	-1.2916591167449951	-1.45691305398941	0.42466783523559815	BCAT2	Branched-chain-amino-acid aminotransferase, mitochondrial
P61088	0.8695359230041549	-0.15476119518280002	-1.0800508260726929	-1.836255073547365	-0.3687569946050641	UBE2N	Ubiquitin-conjugating enzyme E2 N
P46926	2.6122698783874503	1.917406499385833	0.37618684768676613	1.0945771336555472	1.840327322483062	GNPDA1	Glucosamine-6-phosphate isomerase 1
P78330	1.943757176399232	-0.02410936355590998	2.22849464416504	1.693274021148683	0.19429218769073608	PSPH	Phosphoserine phosphatase
P46783	-0.515844941139219	-1.881104826927183	-0.546702384948728	-2.13614362478256	-2.016447126865385	RPS10	40S ribosomal protein S10
Q15006	0.47652921080589294	0.48540065437555296	0.24912643432617199	2.072224497795109	-0.2776830196380611	EMC2	ER membrane protein complex subunit 2
Q7Z4H3	-1.500739216804502	-2.403264641761778	-2.008662879467008	-2.652167856693266	-2.8948919773101798	HDDC2	5'-deoxynucleotidase HDDC2
Q15392	1.360808789730071	-1.489483654499059	-0.515734791755676	0.61519980430603	0.658183217048645	DHCR24	Delta(24)-sterol reductase
Q9P289	-0.5744179189205181	-1.0579611286520973	-0.5756527483463301	-2.99554705619812	-1.166018337011339	STK26	Serine/threonine-protein kinase 26
Q9BVS4	-0.3887050971388818	-1.186358362436295	0.48839059472084	-1.4862872064113581	-0.277442187070847	RIOK2	Serine/threonine-protein kinase RIO2
P21912	-2.100122958421711	0.7213660180568691	-0.6397352516651149	-0.7014461755752559	0.212338656187057	SDHB	Succinate dehydrogenase [ubiquinone] iron-sulfur subunit, mitochondrial
P48449	1.271677255630493	1.370479464530945	0.8852199614048	0.7526296377182	-1.2634629607200598	LSS	Lanosterol synthase
Q9BPW8	-1.40502996742725	-0.629984930157661	0.507696315646172	0.506879970431328	1.150570794939995	NIPSNAP1	Protein NipSnap homolog 1
Q93050	1.570450484752655	1.597076296806335	0.610851004719734	1.241085410118103	0.055353283882141	ATP6V0A1	V-type proton ATPase 116 kDa subunit a1
Q9NSI2	-2.4643162488937413	-0.913925856351852	-0.031180500984192006	-0.11175620555877708	-0.17919227480888306	FAM207A	Protein FAM207A
Q14011	1.547242194414135	0.3175278902053791	1.387245088815685	2.7856130599975497	0.630602449178692	CIRBP	Cold-inducible RNA-binding protein
O95391	1.502813786268236	0.3967479467391981	0.4214034676551841	2.24680256843567	1.7581583857536331	SLU7	Pre-mRNA-splicing factor SLU7
Q15154	0.6097308993339541	0.5262671709060671	-0.724527180194854	-1.274579226970672	-1.166030645370483	PCM1	Pericentriolar material 1 protein
P14324	0.9190176129341099	1.10980397462845	-0.525105327367782	-1.51360684633255	-0.836569607257843	FDPS	Farnesyl pyrophosphate synthase
O43913	-0.851568847894669	-2.6404690146446264	0.343331038951874	-1.566516399383545	-1.198806032538414	ORC5	Origin recognition complex subunit 5
P50897	-0.02181398868560802	-2.3207011818885848	-1.419967651367187	-0.674848102033138	-0.36825001239776606	PPT1	Palmitoyl-protein thioesterase 1
Q4J6C6	-1.873535811901095	-1.600715219974518	0.4807870984077449	-0.7321237092837691	-0.5041270107030871	PREPL	Prolyl endopeptidase-like
P61081	1.96525263786316	1.3133362531661978	-0.49393612146377597	-0.02215489745140098	-0.006212055683135986	UBE2M	NEDD8-conjugating enzyme Ubc12
P48637	1.50201109051704	-0.347194522619247	-0.029124528169632014	1.70341756939888	0.2606519237160686	GSS	Glutathione synthetase
Q9H2W6	-0.723031602799892	-1.983334384858613	0.860959447920322	0.812990047037601	0.418642677366734	MRPL46	39S ribosomal protein L46, mitochondrial
Q9BVG4	1.1849955171346669	1.114418432116509	-0.656455472111702	-0.07036624848842601	-0.545062318444252	PBDC1	Protein PBDC1
Q9NVG8	-0.1168492622673507	0.760012671351433	-0.282873228192329	-1.628692641854282	0.641169831156731	TBC1D13	TBC1 domain family member 13
P61962	-1.107316225767135	0.28341531753539795	-1.6038496494293208	-2.5754898786544818	-0.55629014968872	DCAF7	DDB1- and CUL4-associated factor 7
Q8TAF3	-1.837585687637334	-0.7498540580272719	0.07616651058197021	-2.4604347944259697	-0.8883450254797979	WDR48	WD repeat-containing protein 48
P56589	-2.070170164108272	-0.9529101867228744	0.12093400955199796	-1.423928052186966	-1.217904075980186	PEX3	Peroxisomal biogenesis factor 3
Q06323	-1.948305726051327	-0.673200771212578	-0.493597358465195	-1.990854501724247	-0.02507561445236295	PSME1	Proteasome activator complex subunit 1
Q9NZM5	0.176203057169914	-1.115976244211198	-0.310979753732682	1.9721498191356621	0.298432048410177	NOP53	Ribosome biogenesis protein NOP53
P48507	-0.05748121067881609	-1.903593659400944	-0.12245468795299559	1.191336870193486	0.384612292051315	GCLM	Glutamate--cysteine ligase regulatory subunit
O14773	1.68100017309189	2.011938571929933	0.27841371297836504	2.060229063034059	0.599619507789614	TPP1	Tripeptidyl-peptidase 1
Q3V6T2	0.03346726298332203	0.16914129257202104	0.571632981300354	-1.263439476490021	-1.484187602996831	CCDC88A	Girdin
O60232	-1.894163548946376	-1.568695589900012	-0.4331773519515949	-2.7782210111617998	-2.141141831874843	ZNRD2	Protein ZNRD2
O14545	-0.538595303893089	-1.020220696926117	-0.36377030611038197	-1.9108117222785939	-1.1659426987171169	TRAFD1	TRAF-type zinc finger domain-containing protein 1
P13073	0.953060016036034	0.16183578222990042	0.411434605717659	-1.77549649775028	1.154686436057091	COX4I1	Cytochrome c oxidase subunit 4 isoform 1, mitochondrial
Q8NFF5	-1.8294765949249279	-1.4642712175846109	-1.5802394151687629	-3.29216802120209	-2.114698290824891	FLAD1	FAD synthase
Q99426	2.275931060314182	1.392442166805268	0.28781574964523393	1.3714790344238281	0.030109763145447	TBCB	Tubulin-folding cofactor B
P58004	2.1350444555282504	0.6760332584381061	1.5470630526542621	1.944959223270412	0.682108998298641	SESN2	Sestrin-2
P41208	2.21527493000031	1.7231735289096881	1.559248909354215	2.36208665370942	0.7821225523948719	CETN2	Centrin-2
Q9NQW6	2.664163172245021	2.580487966537471	1.8475219309329944	2.519810974597927	1.259084403514858	ANLN	Anillin
P16403	-0.3598899189382788	0.103414207696915	0.287892252206803	-1.8227559030055969	-0.585504010319709	H1-2	Histone H1.2
Q9H8Y8	-0.023457407951359865	-0.9859447181224839	-1.0324409231543559	-2.07100683450699	-1.989360094070436	GORASP2	Golgi reassembly-stacking protein 2
Q9UNW1	-2.91728484630585	-1.0797918289899842	-1.5114610642194761	-0.9411335289478311	-1.140878885984422	MINPP1	Multiple inositol polyphosphate phosphatase 1
Q00587	1.092699319124222	-0.013551175594330056	0.6323099732398989	2.359574139118198	1.230282247066498	CDC42EP1	Cdc42 effector protein 1
Q00534	-2.38729643821717	-2.286764323711398	-0.23277139663697	-1.9424569606781028	-0.5045353174209619	CDK6	Cyclin-dependent kinase 6
Q9H5H4	1.911025583744046	1.661166608333587	0.27905198931694	0.37748473882675093	0.1576284170150749	ZNF768	Zinc finger protein 768
P05026	0.9528737664222751	0.7667109966278112	1.087108969688419	2.9206346273422303	2.191143035888675	ATP1B1	Sodium/potassium-transporting ATPase subunit beta-1
P52926	-0.47717124223709095	1.637260973453521	0.15881517529487701	1.1128102540969849	-0.21417981386184703	HMGA2	High mobility group protein HMGI-C
O95340	0.15801568329334298	0.805961206555369	-0.336875721812248	-1.899006173014641	0.43353421986103097	PAPSS2	Bifunctional 3'-phosphoadenosine 5'-phosphosulfate synthase 2
P0DPB6	0.582228317856789	0.12868249416351296	2.424740105867382	-0.5117654502391811	-0.05842295289039601	POLR1D	DNA-directed RNA polymerases I and III subunit RPAC2
Q9NRV9	-0.586468160152432	1.825167357921598	0.16327950358390797	0.775667756795883	0.46077680587768577	HEBP1	Heme-binding protein 1
O95478	-0.410642370581627	-1.112343862652784	-0.29670348763465904	1.4227729290723758	-0.1793800741434101	NSA2	Ribosome biogenesis protein NSA2 homolog
Q9UJC3	-0.289801865816116	0.12319564819335904	-1.978143811225895	-1.9428845643997148	-0.07131725549697898	HOOK1	Protein Hook homolog 1
Q14108	2.182148039340969	1.000609576702114	1.2726403549313503	2.5989576578140197	1.1375653445720628	SCARB2	Lysosome membrane protein 2
Q02818	2.59506022930145	0.697787165641784	0.7767581641674031	1.5051503479480741	1.198912844061851	NUCB1	Nucleobindin-1
P30533	1.7794059514999359	-1.0816761255264238	1.571802854537966	1.02504375576973	0.5951720513403419	LRPAP1	Alpha-2-macroglobulin receptor-associated protein
Q6P6C2	1.2705525644123508	2.26066064834594	1.787367045879359	0.7580112814903209	1.1426387503743125	ALKBH5	RNA demethylase ALKBH5
Q9NP72	2.117208898067474	1.626808017492294	0.629666566848755	2.209665298461914	1.731941699981689	RAB18	Ras-related protein Rab-18
Q9BQ69	0.48023244738578796	0.21417301893234197	1.3390326797962189	0.9640832059085368	3.027028620243072	MACROD1	ADP-ribose glycohydrolase MACROD1
Q6NYC1	-0.10533136129379195	-0.21857601404189997	-1.319073438644409	-2.414939880371093	-0.7675921283662315	JMJD6	Bifunctional arginine demethylase and lysyl-hydroxylase JMJD6
P00403	-0.14266677200794198	-0.143120795488358	0.28402295708656305	-2.405070513486864	0.46809074282646196	MT-CO2	Cytochrome c oxidase subunit 2
Q9UL46	-2.18376407027245	-1.0936172604560899	-1.978008776903157	-2.4144036769866988	-2.5364024043083226	PSME2	Proteasome activator complex subunit 2
P30626	2.063562832772735	0.0544206351041792	-0.08289624005556101	-0.851452209055424	-0.10298765450715999	SRI	Sorcin
P20674	0.861071974039078	0.48089548945426897	1.3710791170597099	-1.53741690516472	0.2334061115980149	COX5A	Cytochrome c oxidase subunit 5A, mitochondrial
Q7L3T8	-0.4477169737219815	-0.342650875449181	-1.414078712463379	0.481106996536252	-1.939193844795228	PARS2	Probable proline--tRNA ligase, mitochondrial
P52564	-1.9236395247280602	-0.1350464336574077	0.7253309600055219	0.7980247847735878	0.7286714427173139	MAP2K6	Dual specificity mitogen-activated protein kinase kinase 6
P14859	-0.7043385915458198	0.14456778764724798	-0.7807819340378042	-2.572624504566197	-1.123301804065704	POU2F1	POU domain, class 2, transcription factor 1
Q9UBQ0	1.2819346059113783	-0.05342506803572179	0.25030027516186215	-1.2992574106901917	-0.3953649234026668	VPS29	Vacuolar protein sorting-associated protein 29
P22830	0.931139558553692	0.501310408115383	1.938788950443264	1.064791098237034	2.50410366058349	FECH	Ferrochelatase, mitochondrial
Q13144	2.417127251625061	2.22567617893219	1.632555410265923	2.597654581069946	1.916420705616474	EIF2B5	Translation initiation factor eIF-2B subunit epsilon
Q9UHY1	-0.593949437141415	-0.9380820989608729	-1.564806729555126	-2.7207061052322397	-1.86674743890762	NRBP1	Nuclear receptor-binding protein
Q8NBJ7	0.192206621170044	-0.9004453718662289	0.370832800865174	2.284524291753771	0.8270374238491061	SUMF2	Inactive C-alpha-formylglycine-generating enzyme 2
P55809	-0.11714485893025985	0.642643362283707	-2.04498049616814	0.45575734972953796	-0.027327112853527	OXCT1	Succinyl-CoA:3-ketoacid coenzyme A transferase 1, mitochondrial
P62277	-1.6857638955116272	-1.8256015479564662	-1.5413066181354222	-2.76066017150879	-2.035828620195388	RPS13	40S ribosomal protein S13
O43681	1.8803027868270852	-1.025931477546695	0.17870369553565896	0.98788571357727	0.8098699152469631	GET3	ATPase GET3
Q15022	-2.279388427734371	-1.24487093091011	-1.210594296455383	0.130912184715269	0.09801054000854892	SUZ12	Polycomb protein SUZ12
P02794	1.759113013744355	2.0612509846687352	-0.311531901359558	-0.13214069604873602	-0.17603802680969205	FTH1	Ferritin heavy chain
Q9Y4B6	-1.5596591075882318	-2.185687005519867	-0.893671333789826	-2.9912132024765	-2.0538721680641183	DCAF1	DDB1- and CUL4-associated factor 1
Q9UI30	-0.9604232907295229	-2.6164755821228	-0.46260583400726385	-1.084123179316521	-1.5440953969955449	TRMT112	Multifunctional methyltransferase subunit TRM112-like protein
Q15058	-2.080638766288755	-1.3414010370615852	-0.597372353076933	-2.49454975128174	-1.5520980358123762	KIF14	Kinesin-like protein KIF14
P19404	-3.0567538738250697	-2.082866430282589	-1.407134652137753	-1.5284769572317567	-1.6933893710374799	NDUFV2	NADH dehydrogenase [ubiquinone] flavoprotein 2, mitochondrial
P60983	1.296205908060069	-0.05989143252372703	-1.863995164632801	-0.848435312509537	-1.027213245630264	GMFB	Glia maturation factor beta
Q9BUT1	0.1411332730203866	-0.1695532556623224	-0.1937943603843454	-1.0687408056110144	1.9688041601330057	BDH2	3-hydroxybutyrate dehydrogenase type 2
Q15276	0.24131739139556996	-1.777000486850742	-1.818453580141071	-2.0355563759803807	-2.139449954032902	RABEP1	Rab GTPase-binding effector protein 1
O60870	0.8494619578123088	1.253279849886899	0.3774885088205339	-1.5448655635118511	-0.48058255016803714	KIN	DNA/RNA-binding protein KIN17
P12931	0.77093255519867	1.027348518371582	0.677306830883026	-0.6186262965202329	-0.7704207301139829	SRC	Proto-oncogene tyrosine-protein kinase Src
P06730	2.647793233394623	0.15435576438903797	0.7658106014132499	0.483171239495277	0.856506496667862	EIF4E	Eukaryotic translation initiation factor 4E
Q8NBQ5	-3.1096838712692296	-1.1829468961805139	-0.9714778363704719	-0.865621179342273	-0.681613326072696	HSD17B11	Estradiol 17-beta-dehydrogenase 11
A3KMH1	-2.1278656721115112	-0.84946520626545	-0.814696177840233	-1.265218675136566	-0.492750614881516	VWA8	von Willebrand factor A domain-containing protein 8
Q6NVY1	-2.5979939699173	-1.21183377504349	-1.377684295177462	-0.778093814849856	0.09229624271393	HIBCH	3-hydroxyisobutyryl-CoA hydrolase, mitochondrial
Q9Y3A2	-1.657800942659378	-1.797999769449238	-0.06006473302841203	1.104882091283802	-0.5303328856825831	UTP11	Probable U3 small nucleolar RNA-associated protein 11
Q15120	-1.416000902652739	0.5261956155300143	0.3923420011997224	0.887094765901566	1.6043996214866612	PDK3	[Pyruvate dehydrogenase (acetyl-transferring)] kinase isozyme 3, mitochondrial
Q9NUQ8	-0.843705728650093	-1.87070107460022	-0.1476129293441779	-0.8430607467889789	-2.4385426044464102	ABCF3	ATP-binding cassette sub-family F member 3
Q13243	1.687127999961374	-1.197632141411306	0.0311032310128216	0.21444221585988998	-0.151694037020206	SRSF5	Serine/arginine-rich splicing factor 5
P15104	-0.5850757993757723	-1.1361022628843753	0.9206539951264858	1.6497184596955747	-0.21888828650116918	GLUL	Glutamine synthetase
Q9UI09	-1.7660024464130362	-0.728042036294937	-1.21411719918251	0.505195945501328	0.512090891599655	NDUFA12	NADH dehydrogenase [ubiquinone] 1 alpha subcomplex subunit 12
Q9NZ45	1.7708957716822606	0.2807869091629977	-1.2857456877827693	-0.23302704840898533	0.0783165004104376	CISD1	CDGSH iron-sulfur domain-containing protein 1
P17301	-2.262383311986923	0.07956191897392301	-0.4192903321236372	0.17818227410316495	0.29549500346183794	ITGA2	Integrin alpha-2
P02768	1.9371617436409	0.7136233150959019	0.338401496410371	3.01543200016022	0.771300435066224	ALB	Albumin
Q71DI3	-0.5618838891386987	1.0082273557782162	0.4931762292981153	-1.7314935848116837	-0.1256146021187305	H3C15	Histone H3.2
Q86V48	1.52171915769577	0.961854428052902	1.743396818637848	0.31238329410553006	-0.5978255271911649	LUZP1	Leucine zipper protein 1
Q9NRW1	-1.012270390987394	1.3751164674758911	0.102590382099152	0.5029079969972374	1.411230564117432	RAB6B	Ras-related protein Rab-6B
Q9NV31	-1.6854982674121821	-0.528180196881294	-0.761971354484558	0.832548588514328	-0.44379473477602005	IMP3	U3 small nucleolar ribonucleoprotein protein IMP3
Q15345	2.679148912429813	0.46961486339569103	0.35601434111595204	-0.03638207912445002	1.341064333915711	LRRC41	Leucine-rich repeat-containing protein 41
P49721	1.692244172096256	0.707060098648072	0.13321265578270003	-0.48909389972686695	-0.04620772600173895	PSMB2	Proteasome subunit beta type-2
Q9Y639	1.750846743583683	-0.030888438224790038	1.427950948476796	2.31729090213776	1.294962927699093	NPTN	Neuroplastin
P05412	-0.06153678894042991	2.40791594982147	0.8533899486064911	0.9894764423370361	-0.34494298696518	JUN	Transcription factor AP-1
Q53HL2	-1.698461279273038	0.1960556954145429	0.781363919377327	0.8749154359102249	-0.8682148903608321	CDCA8	Borealin
Q9BV86	-0.689254343509674	1.075986504554753	-0.4754683114588257	-1.641338467597957	-1.3362303972244258	NTMT1	N-terminal Xaa-Pro-Lys N-methyltransferase 1
Q8WY22	-0.5262824296951271	2.119275927543643	0.552327573299408	0.7411806769669053	1.7101412415504451	BRI3BP	BRI3-binding protein
Q8NEZ5	2.380385518074033	0.23969924449920701	0.5304943472146992	-0.08003962039947499	-0.308693647384643	FBXO22	F-box only protein 22
P22570	2.183185189962385	0.15875026583671498	0.14046056568622597	-0.14670220017433205	0.529990777373314	FDXR	NADPH:adrenodoxin oxidoreductase, mitochondrial
Q7L9L4	-0.565574392676354	-0.5953872203826911	0.864930719137194	-1.161441892385483	-1.363760560750961	MOB1B	MOB kinase activator 1B
P19388	-1.562639832496643	-2.310400187969211	-0.13631302118301392	0.505847990512849	-1.005785048007965	POLR2E	DNA-directed RNA polymerases I, II, and III subunit RPABC1
Q71UM5	0.30638420581817605	-1.078433960676194	-1.267770230770111	-1.56153815984726	0.172379791736602	RPS27L	40S ribosomal protein S27-like
P61604	1.3259874805808065	1.136206895112991	2.58447587490082	2.408753037452697	1.783454060554504	HSPE1	10 kDa heat shock protein, mitochondrial
Q5T280	-0.592060536146164	-0.197722166776657	0.685371309518814	1.856705397367473	0.2685209847986697	SPOUT1	Putative methyltransferase C9orf114
O15357	0.624712795019154	-1.139320701360702	-0.733652502298355	-2.1594249308109257	0.125403910875321	INPPL1	Phosphatidylinositol 3,4,5-trisphosphate 5-phosphatase 2
Q00059	0.188658475875854	-0.22622501850128207	0.316057950258255	2.036721110343937	0.6534883882850407	TFAM	Transcription factor A, mitochondrial
P04062	-0.8002904579043387	-1.3061413690447796	0.8538539484143253	1.1070864275097803	0.7899830415844913	GBA	Lysosomal acid glucosylceramidase
Q9H9E3	-1.8957676403224515	-0.24929873272776648	0.9986249692738055	0.5440084822475915	0.014909401535987802	COG4	Conserved oligomeric Golgi complex subunit 4
Q2M389	-0.07702076435089	-0.6521221399307231	-2.0454072356224042	-2.75185894966125	-1.4470439255237562	WASHC4	WASH complex subunit 4
P14927	-1.7021421790123041	-1.545122802257534	0.31893330812454207	0.6438112854957561	-0.20162597298622198	UQCRB	Cytochrome b-c1 complex subunit 7
Q8WVC6	2.2056452035904	0.8822865486145051	0.741772234439853	1.77450650930405	1.0797556787729292	DCAKD	Dephospho-CoA kinase domain-containing protein
Q9UII4	-0.889820516109464	-1.537066362798211	-1.820501983165738	-2.423394381999967	-1.421875955536959	HERC5	E3 ISG15--protein ligase HERC5
Q92882	-1.492651641368866	0.697940766811371	-0.18111190199851995	-0.998666226863861	-0.31470534205436695	OSTF1	Osteoclast-stimulating factor 1
O00625	-1.3871673643589049	-2.223083019256595	-2.159779846668247	-2.83499956130982	-1.6668572798371346	PIR	Pirin
Q14534	1.658069729804996	-1.5977927446365339	-0.1204784493893385	-0.020326301455498005	-0.9862890839576719	SQLE	Squalene monooxygenase
P28676	-0.271354377269745	0.02591449022293102	-1.946766436100006	-1.154020294547081	-2.0974929332733163	GCA	Grancalcin
P62847	-0.097382992506027	-0.44953724741935697	0.768114328384398	-0.717545673251152	-1.961523890495302	RPS24	40S ribosomal protein S24
P07203	1.0766438022255942	0.5177668705582621	0.2696585580706591	-1.3445652946829758	-0.17206487804651288	GPX1	Glutathione peroxidase 1
P61764	0.6905287280678754	0.3784803822636603	0.18223980814218532	0.8316610231995583	-1.9419267997145677	STXBP1	Syntaxin-binding protein 1
Q6PK04	-1.3193730600178222	-0.45296620205044713	0.4427519552409649	1.4901792518794579	0.37295750901102986	CCDC137	Coiled-coil domain-containing protein 137
Q7Z2W9	-1.793676465749737	-0.6050033122301101	-0.668325662612915	-0.862221509218216	1.355278283357623	MRPL21	39S ribosomal protein L21, mitochondrial
P10109	-1.280784189701077	0.84464681148529	-0.08038657903671301	1.5871651768684432	0.8910484910011289	FDX1	Adrenodoxin, mitochondrial
Q01650	0.8139669299125671	0.18521922826766912	1.4745494425296781	2.98097348213196	0.8229216933250421	SLC7A5	Large neutral amino acids transporter small subunit 1
P98179	0.819048896431923	-1.5780311673879601	0.463104009628296	0.37302154302597	0.952000692486763	RBM3	RNA-binding protein 3
Q9Y547	0.270846456289292	2.1615996956825247	-0.25247186422348	0.257388472557068	1.645603835582735	HSPB11	Intraflagellar transport protein 25 homolog
Q15043	1.293883323669434	-0.31069195270538297	1.29178124666214	0.897563815116883	-1.175322055816647	SLC39A14	Metal cation symporter ZIP14
A6NIH7	2.24038636684417	1.832445800304408	0.36723279953002486	0.8128181397914839	0.46948623657226085	UNC119B	Protein unc-119 homolog B
Q6VN20	0.032822281122208	1.3814472556114221	-0.9612213969230679	-0.284328490495682	1.288119256496432	RANBP10	Ran-binding protein 10
Q96HC4	0.42706768214702695	-0.029865279793739014	0.29963742196559995	-1.991402700543402	-0.2054401412606235	PDLIM5	PDZ and LIM domain protein 5
P69905	-0.17958402633666992	-0.07269644737243597	0.212524086236954	2.443074107170101	0.75777867436409	HBA1	Hemoglobin subunit alpha
O43657	0.9476779326796541	0.8402708224020903	1.739784717559815	2.017192363739014	-0.25145220756530606	TSPAN6	Tetraspanin-6
O00458	1.141679942607879	0.508392572402954	0.1134422970935703	0.758606791496277	-1.441285312175751	IFRD1	Interferon-related developmental regulator 1
Q96C90	-2.145284593105318	0.029388785362243985	-1.239586889743805	-2.135041177272798	-0.348380446434021	PPP1R14B	Protein phosphatase 1 regulatory subunit 14B
Q9NRG7	1.6650708913803132	-0.27037632465361994	1.8587518930435212	1.828880131244663	1.389174789190296	SDR39U1	Epimerase family protein SDR39U1
P11279	1.510037556290622	1.35732444748282	1.1316107958555182	2.97519636154174	1.0591382384300192	LAMP1	Lysosome-associated membrane glycoprotein 1
P51153	-1.162966877222066	-0.12978788465261448	0.217655122280121	-1.4411675035953562	1.314911454916004	RAB13	Ras-related protein Rab-13
P04183	-0.11398613452911399	0.7045696377754219	-0.6827894151210789	0.293842315673828	-1.434378445148468	TK1	Thymidine kinase, cytosolic
P55769	-0.411344081163406	-0.037335574626922	0.7821674048900611	2.090064376592641	-0.434506386518478	SNU13	NHP2-like protein 1
Q9H936	-0.105970919132233	-2.097121447324755	0.3866040408611299	0.38785699009895297	-1.143826991319657	SLC25A22	Mitochondrial glutamate carrier 1
Q9P1F3	-1.759237304329871	-1.246702313423156	-2.2762947082519522	-2.145749866962432	-2.128240048885344	ABRACL	Costars family protein ABRACL
Q9H7E9	1.008684217929838	-1.308262526988983	-1.424620807170872	-0.21304494142532399	-0.08706617355346696	C8orf33	UPF0488 protein C8orf33
Q9NP61	2.060800850391386	1.054395318031311	0.14396309852600098	1.126061886548996	0.505865663290024	ARFGAP3	ADP-ribosylation factor GTPase-activating protein 3
Q9HAV0	-1.448774918913846	0.2422187365591521	0.696543231606483	0.635435596108436	0.09297123551368701	GNB4	Guanine nucleotide-binding protein subunit beta-4
Q9GZP4	1.053884118795395	-0.8843440711498229	0.9652805030345919	1.00164321064949	0.04949168860912301	PITHD1	PITH domain-containing protein 1
P09012	0.808833539485931	1.293588459491731	-1.066593348979949	0.904824912548065	-0.271972835063934	SNRPA	U1 small nuclear ribonucleoprotein A
P23458	-2.2582284212112382	-0.17574590444564808	-0.22173619270324707	-0.95688809454441	-0.495879247784614	JAK1	Tyrosine-protein kinase JAK1
Q9Y3C6	0.45519256591796897	1.720549643039704	2.270003318786621	-0.2660628557205189	1.4814185500144958	PPIL1	Peptidyl-prolyl cis-trans isomerase-like 1
Q9P2T1	0.255156517028808	0.22635823488235401	-0.49655756354332	-2.139275550842285	-0.023823827505111972	GMPR2	GMP reductase 2
O95219	-0.5506040453910831	-1.1851106083486231	-1.624841868877411	-1.726961195468903	-0.871108263731003	SNX4	Sorting nexin-4
O60645	0.297335475683212	-0.941323310136795	-0.7553733885288241	-2.31546506285667	0.23006781935691795	EXOC3	Exocyst complex component 3
Q9NR46	2.22582721710205	2.024140179157259	1.2107058763504042	-0.2758475542068499	0.5516057014465351	SH3GLB2	Endophilin-B2
O43678	-1.8121847715228785	0.5842358861118554	0.39138729311525844	-0.27752046845853356	0.7958860192447904	NDUFA2	NADH dehydrogenase [ubiquinone] 1 alpha subcomplex subunit 2
Q9UBN7	-1.192665278911591	0.7241042852401749	-0.21514609456062406	-1.824577450752255	-0.37542788684368206	HDAC6	Histone deacetylase 6
Q8N108	2.448341250419621	1.533311367034913	0.2880334258079531	0.570483565330506	1.1002036407589921	MIER1	Mesoderm induction early response protein 1
P31949	2.58495676517487	1.630542457103729	0.002270996570587047	0.8783884160220621	0.444273173809051	S100A11	Protein S100-A11
Q96GX9	0.388001561164856	0.41121077537536604	-1.233642101287842	-1.21876984834671	-0.382545761764049	APIP	Methylthioribulose-1-phosphate dehydratase
P61916	2.3228018879890437	1.966035485267639	1.0352641046047208	2.6220586299896196	0.5114849209785459	NPC2	NPC intracellular cholesterol transporter 2
Q7Z7F7	-1.684055030345918	-1.971012890338898	-0.930937796831131	0.332316637039185	0.13182044029235895	MRPL55	39S ribosomal protein L55, mitochondrial
Q13137	1.653613954782487	2.8182642459869403	1.1272607147693643	1.6802763938903822	0.6070502400398261	CALCOCO2	Calcium-binding and coiled-coil domain-containing protein 2
O75915	-1.3760666847229	-0.979348182678222	-1.868000745773313	-0.7392093203961845	-0.10309314727783192	ARL6IP5	PRA1 family protein 3
Q86UV5	-0.576749920845031	-0.441452533006668	-1.030496016144752	-2.792970895767211	-0.6739821583032599	USP48	Ubiquitin carboxyl-terminal hydrolase 48
P17096	-1.3373480290174447	1.4679767638444852	0.19976106286048928	-0.6623458713293078	0.4728915840387343	HMGA1	High mobility group protein HMG-I/HMG-Y
P35219	-1.656836897134784	-0.1179950237274201	-1.701403260231021	-1.954043149948123	-1.845925986766818	CA8	Carbonic anhydrase-related protein
P11233	-1.158213227987285	-0.20088467001914997	-0.064696535468102	1.154293030500412	1.1185537874698641	RALA	Ras-related protein Ral-A
P60520	1.580526739358905	2.122265875339511	0.39276534318924206	0.9445953667163871	0.8742533624172241	GABARAPL2	Gamma-aminobutyric acid receptor-associated protein-like 2
P62244	0.34279727935791005	-1.100354045629501	-0.16462287306785595	-1.843398928642276	-1.130729138851166	RPS15A	40S ribosomal protein S15a
P09496	0.707868948578834	0.14702765643596602	-0.823666676878929	-2.0589802712202068	0.13522844016552002	CLTA	Clathrin light chain A
A0MZ66	1.744204521179199	1.840059101581578	1.247228980064392	0.45736715197563194	-0.40282791852951194	SHTN1	Shootin-1
Q96G21	0.6425701975822449	0.525469422340393	1.0012565180659296	2.94466912746429	0.5013763904571539	IMP4	U3 small nucleolar ribonucleoprotein protein IMP4
O60547	2.8637385368347097	0.34976947307586204	1.38792377710342	2.015452504158016	0.316509187221523	GMDS	GDP-mannose 4,6 dehydratase
Q7Z7E8	-0.691764712333684	-1.7235401570797009	-1.97134512662888	-2.301082551479344	-2.44868981838227	UBE2Q1	Ubiquitin-conjugating enzyme E2 Q1
Q8TF68	-1.805361926555633	0.59904807806015	-0.549944937229157	0.21869301795959395	0.14981150627136197	ZNF384	Zinc finger protein 384
O15116	-0.7759621441364339	0.11397361755371005	-1.02452708780766	-2.50122320652009	-1.704446732997899	LSM1	U6 snRNA-associated Sm-like protein LSm1
Q99584	-2.8089890480041504	-1.669253677129745	-1.169750109314918	-2.58136141300201	-0.5364908576011651	S100A13	Protein S100-A13
Q9HD15	0.651125848293307	-1.4318972826004028	-0.984268471598625	-0.633500978350639	-1.846720635890963	SRA1	Steroid receptor RNA activator 1
P02765	0.590784966945648	-0.6981604695320129	-0.452627122402191	1.744137108325962	-0.383740246295929	AHSG	Alpha-2-HS-glycoprotein
Q05397	-0.221980825066566	-2.1908412873745	0.23055103421211298	0.8370865881442999	-1.123500496149063	PTK2	Focal adhesion kinase 1
P42694	-0.95253336429596	0.327090144157409	-1.173381388187409	-2.257404744625094	0.07416445016860895	HELZ	Probable helicase with zinc finger domain
Q8IUR7	1.5318492949008968	-0.694683641195297	0.7842929661273961	0.2209292277693749	1.047930866479874	ARMC8	Armadillo repeat-containing protein 8
P00966	2.94565284252167	0.9028090089559571	0.8755826503038421	0.5447231531143211	0.8115884959697741	ASS1	Argininosuccinate synthase
O43447	2.362974464893343	0.281427651643753	0.45747730135917697	1.1190924048423772	0.384216964244843	PPIH	Peptidyl-prolyl cis-trans isomerase H
Q9HCJ3	-1.210683941841125	0.16169685125350997	-0.45663482695817914	-1.8911007046699488	-0.01460504531860296	RAVER2	Ribonucleoprotein PTB-binding 2
Q8NC60	-1.772129535675049	-0.7433159053325651	-0.645297646522522	-0.75833298265934	-1.948796391487124	NOA1	Nitric oxide-associated protein 1
Q5JTW2	1.485232859849926	0.60349927842617	0.942608803510666	-1.333588331937794	0.7603349387645719	CEP78	Centrosomal protein of 78 kDa
P11234	-2.209658116102217	-0.27328373491764	0.16355285048484802	-0.018966495990753007	0.21326544880867004	RALB	Ras-related protein Ral-B
Q9HBE1	-2.6453468799591002	-1.801094144582746	-1.067277133464811	-1.9672663509845711	-1.6925136521458604	PATZ1	POZ-, AT hook-, and zinc finger-containing protein 1
O95639	-1.2243174314498901	-0.236182212829589	-0.185933917760849	0.8879166841506969	-1.927976369857783	CPSF4	Cleavage and polyadenylation specificity factor subunit 4
O15047	0.25298503041267395	0.228819519281387	-1.8417829573154498	-0.454814076423645	0.38005545735359203	SETD1A	Histone-lysine N-methyltransferase SETD1A
Q9Y2R0	-2.426136732101445	-1.2856205701827998	-0.302842289209366	-0.7551316164899617	-0.026378631591796986	COA3	Cytochrome c oxidase assembly factor 3 homolog, mitochondrial
P53611	1.925646811723711	-0.33158394694328297	1.321759194135666	-0.48530659079551697	-0.200238317251205	RABGGTB	Geranylgeranyl transferase type-2 subunit beta
Q14019	0.25224602222442705	2.086395621299744	1.294698089361191	2.24231147766113	0.322889685630799	COTL1	Coactosin-like protein
Q9HB90	2.607192337512973	0.9831361770629886	0.8905812818557027	1.0888659507036211	-0.3681083321571369	RRAGC	Ras-related GTP-binding protein C
Q9Y3B3	3.01680386066437	2.133602559566501	1.466563791036609	1.4484467655420339	2.062152147293094	TMED7	Transmembrane emp24 domain-containing protein 7
Q8WTV0	2.52559018135071	2.35490417480468	0.872667193412778	0.83409050107002	0.756742566823956	SCARB1	Scavenger receptor class B member 1
Q9BRP4	3.0364127159118697	1.5255260464618918	1.704890608787537	1.418016627430916	1.159306704998017	PAAF1	Proteasomal ATPase-associated factor 1
Q9Y3E0	-2.357374995946888	-2.0005057705566327	-2.839117169380192	-2.271711826324467	-2.69267982244492	GOLT1B	Vesicle transport protein GOT1B
Q9UHA4	-0.005229026079178023	0.607104361057281	-1.201561808586121	0.07425084710121099	-1.787463903427126	LAMTOR3	Ragulator complex protein LAMTOR3
P29084	-2.035314977169037	-0.00795775651931696	-0.279798775911331	-0.11820268630981401	-2.055467307567597	GTF2E2	Transcription initiation factor IIE subunit beta
Q9UHR5	2.256869971752166	2.011672258377074	1.7504066228866568	0.883234858512878	1.287181766703724	SAP30BP	SAP30-binding protein
Q01831	1.8462966084480321	-0.41112655401229803	-0.338994920253758	1.982064545154572	0.7531284987926486	XPC	DNA repair protein complementing XP-C cells
Q8IYU8	-1.396177530288697	-1.042308155447245	-0.874283418059349	-2.722229599952701	0.046518564224239056	MICU2	Calcium uptake protein 2, mitochondrial
Q9H2H9	2.58963227272033	1.8759084045886962	1.2016104459762542	2.54804062843322	0.6847831606864891	SLC38A1	Sodium-coupled neutral amino acid transporter 1
Q8N335	-1.7973003908991834	-1.7250603302381953	-2.163236021995547	-3.3873643875122097	-1.233980476856234	GPD1L	Glycerol-3-phosphate dehydrogenase 1-like protein
Q9H0E3	-0.6810719072818749	0.22498625516891502	-2.1190649271011317	0.406427919864655	0.03260484337806702	SAP130	Histone deacetylase complex subunit SAP130
P58546	0.9879401996731763	0.5952197983860973	0.23233849555254021	-0.7724650427699088	-0.6930510923266407	MTPN	Myotrophin
Q13084	-2.628950119018559	-1.1944100856781001	-0.9475792571902271	-1.5077123045921321	-0.03021675348281805	MRPL28	39S ribosomal protein L28, mitochondrial
Q9H4A6	0.23382943868637096	0.11676460504531894	-1.176156878471374	-1.918392658233638	-0.6338263433426616	GOLPH3	Golgi phosphoprotein 3
Q13309	-0.4785182699561115	-0.44798076897859546	-0.46709090471267667	-2.172964274883267	0.30320441722869895	SKP2	S-phase kinase-associated protein 2
Q9UNP9	2.3245338201522827	1.243140578269958	0.14649331569671598	0.887072369456291	0.42395231127739	PPIE	Peptidyl-prolyl cis-trans isomerase E
Q8N4V1	2.1964379549026507	2.04611122608185	1.301621794700625	2.2766638994216937	1.2062978744506858	MMGT1	Membrane magnesium transporter 1
Q9Y388	-0.43043518066406705	0.573039188981056	1.4106680750846858	1.8095291852951028	0.6893841736018657	RBMX2	RNA-binding motif protein, X-linked 2
P40123	2.34093070030212	1.388765186071394	0.8357693552970871	1.8403365612030012	1.436501473188398	CAP2	Adenylyl cyclase-associated protein 2
Q8TEY7	-0.760176822543144	-0.43045675754547097	0.7728397250175459	-2.030117332935334	-0.7929413169622419	USP33	Ubiquitin carboxyl-terminal hydrolase 33
P53999	2.42904472351075	1.193438760936265	1.1471093669533778	1.243185237050061	0.7900432646274619	SUB1	Activated RNA polymerase II transcriptional coactivator p15
Q16625	-0.575315296649933	0.10573107004165605	2.075851261615757	0.9727671444416041	1.454910278320312	OCLN	Occludin
P43003	-2.30872482061386	-2.154614388942717	-0.42543113231659	-1.651561692357062	-1.8261689543724051	SLC1A3	Excitatory amino acid transporter 1
Q8N726	-0.293738044798374	-1.676866099238392	0.11691223084926602	1.101338937878608	-0.426001399755478	CDKN2A	Tumor suppressor ARF
P10606	-0.546218618750572	-0.18033061083406218	0.482441142201424	-2.0338695496320702	0.8012814074754709	COX5B	Cytochrome c oxidase subunit 5B, mitochondrial
P84157	-0.6637701392173809	2.088796555995939	-0.279202997684479	0.538833409547806	0.408093396574259	MXRA7	Matrix-remodeling-associated protein 7
P59998	-0.04529875516891502	-0.844516545534134	-0.6781081883236765	-2.354990065097812	-0.284756362438202	ARPC4	Actin-related protein 2/3 complex subunit 4
Q08AD1	0.710680425167088	0.25447565317153903	-0.21300972998142298	-1.569760382175442	-1.689061701297762	CAMSAP2	Calmodulin-regulated spectrin-associated protein 2
O43542	0.9915985465049739	0.72643968462944	1.244904696941376	-1.132609426975254	-1.107940495014194	XRCC3	DNA repair protein XRCC3
Q96BW5	2.60737299919128	1.950795829296108	0.7401494681835131	0.8897660970687822	1.0792228132486301	PTER	Phosphotriesterase-related protein
Q9BYD2	2.34293377399445	-0.031023263931270195	1.4797522574663209	2.115270495414738	1.7572939991951029	MRPL9	39S ribosomal protein L9, mitochondrial
Q96Q89	-2.51521801948547	-0.9738593101501449	-1.021865546703337	-0.9408030509948719	-0.5811349153518659	KIF20B	Kinesin-like protein KIF20B
Q6IQ22	2.148960292339323	1.767279893159865	0.9207516610622389	2.56914556026459	1.4627692252397522	RAB12	Ras-related protein Rab-12
P61313	1.621606796979909	-0.512208014726639	0.06648807227611603	0.36650975793600105	0.21871236711740513	RPL15	60S ribosomal protein L15
Q8WW12	0.549321249127388	0.427658334374428	-0.302319064736366	-2.40026579797268	0.529874458909035	PCNP	PEST proteolytic signal-containing nuclear protein
Q567V2	1.470382571220398	1.314753830432892	2.0665615797042802	1.917171776294708	-0.37608361244201993	MPV17L2	Mpv17-like protein 2
Q9BPY3	-0.48818260431289695	0.380196213722227	-0.8650140850804744	-2.880934357643123	-0.9390846341848371	FAM118B	Protein FAM118B
Q6Y288	-2.414557635784152	-1.17659139633179	-1.965763330459598	-2.476731717586521	-1.1333168745040931	B3GLCT	Beta-1,3-glucosyltransferase
P05166	-2.3157830238342303	-0.4680984020233141	-1.1105020791292173	-0.88757812976837	-0.7838978171348551	PCCB	Propionyl-CoA carboxylase beta chain, mitochondrial
P10620	1.5829688012599967	2.281180858612063	0.902569413185122	2.132894337177279	1.977326452732088	MGST1	Microsomal glutathione S-transferase 1
P57081	2.3986519575119	1.122347958385943	1.214269593358039	0.016452431678769974	0.5098922252655019	WDR4	tRNA (guanine-N(7)-)-methyltransferase non-catalytic subunit WDR4
O43741	-1.7713912725448608	-2.085714459419248	-1.786452412605285	0.30099034309387196	-0.659068167209625	PRKAB2	5'-AMP-activated protein kinase subunit beta-2
Q8IY95	0.48969653248786904	0.658808588981628	1.217994153499603	2.6803139448165867	0.139212965965271	TMEM192	Transmembrane protein 192
Q9H330	-0.2817451693117619	-1.073624256998296	0.2570944987237451	0.9977030716836451	1.3131277523934841	TMEM245	Transmembrane protein 245
P30825	1.744983017444611	-0.19915002584457497	1.736168265342712	1.731257796287537	0.313218414783478	SLC7A1	High affinity cationic amino acid transporter 1
P10619	1.3672062754631005	2.293660938739773	1.817156076431271	2.81804633140564	0.7392845749855	CTSA	Lysosomal protective protein
P63165	-1.3535705506801632	0.050318449735641035	0.3205981282517313	1.781506329774857	0.609023362398147	SUMO1	Small ubiquitin-related modifier 1
Q9BTZ2	2.2980594038963362	1.794962897896771	1.7541532889008564	2.637330889701847	1.466286391019825	DHRS4	Dehydrogenase/reductase SDR family member 4
P29373	0.05491928756237001	0.970574393868443	-0.007426023483276797	-1.728120192885397	0.501275971531868	CRABP2	Cellular retinoic acid-binding protein 2
Q9BRA2	2.052956253290176	0.812027364969254	-0.19558295607566806	-0.4264055788517	0.23234660923481	TXNDC17	Thioredoxin domain-containing protein 17
P10599	0.435004591941833	0.36319011449813804	-0.7514390647411351	-1.925999879837039	-1.048325181007386	TXN	Thioredoxin
Q9H0E2	2.221480250358584	1.60327810049057	0.20320427417755105	0.78490449488163	-0.48544168472289606	TOLLIP	Toll-interacting protein
Q00765	1.8304946422576869	0.8037215471267669	0.595701694488522	2.2941919565200797	2.1656636595725978	REEP5	Receptor expression-enhancing protein 5
Q99523	-2.827066838741302	-0.29910987615585305	-0.489292025566101	-1.328568428754806	-0.23699879646301203	SORT1	Sortilin
P82912	0.050229489803314986	0.658900022506714	1.035546839237214	-0.09857034683227495	2.6547192931175267	MRPS11	28S ribosomal protein S11, mitochondrial
P07858	2.134929537773134	0.749717652797701	2.311167776584627	2.5156002044677797	0.8722277879714979	CTSB	Cathepsin B
Q96E29	-2.081480681896214	-1.1754679232835807	-1.02601016312838	-0.624112069606785	-1.917308151721958	MTERF3	Transcription termination factor 3, mitochondrial
Q9NUM4	1.93906772136688	1.349646091461179	1.5578235387802102	2.18164384365082	0.12358766794204512	TMEM106B	Transmembrane protein 106B
Q9BQC3	-0.336779206991196	0.19837298989295898	0.4223082289099691	1.316931754350662	1.278266102075577	DPH2	2-(3-amino-3-carboxypropyl)histidine synthase subunit 2
P61457	-1.0955101959407356	-0.9738512337207821	-1.874212324619296	-2.15070831775666	-0.18662559986114813	PCBD1	Pterin-4-alpha-carbinolamine dehydratase
Q9HB40	-1.2844782769679992	-0.9292334616184232	-0.1405539587140083	1.0578714907169307	0.5202980935573577	SCPEP1	Retinoid-inducible serine carboxypeptidase
O43819	-1.755914747715001	-1.663450896739964	-0.344859719276433	-2.18145167827607	-0.97648805379868	SCO2	Protein SCO2 homolog, mitochondrial
Q6P1K2	-2.611169934272768	-2.034610420465471	-2.6309786438941973	-2.202600032091142	-2.336623936891557	PMF1	Polyamine-modulated factor 1
Q96AT9	-0.8528406918048841	-0.4210010766983011	-1.6919025182723981	-2.229872763156889	-2.011435866355894	RPE	Ribulose-phosphate 3-epimerase
O00746	-0.996308654546738	-2.455718755722046	-0.10099446773528997	-0.43060469627380404	0.803021192550664	NME4	Nucleoside diphosphate kinase, mitochondrial
O00483	0.163768321275711	-0.1705415248870848	0.44228777289390603	-2.3023272454738644	0.431010752916336	NDUFA4	Cytochrome c oxidase subunit NDUFA4
Q9NRX4	2.855120718479158	0.29931169748306297	0.658744052052498	0.7784988805651666	0.8604510687291623	PHPT1	14 kDa phosphohistidine phosphatase
P79522	-1.982303261756897	-1.882422208786007	-0.6700358800590034	0.444754362106323	-0.553582847118377	PRR3	Proline-rich protein 3
Q99757	-0.799607127904891	-0.588069766759872	1.076121538877487	1.239867597818379	1.3197816908359492	TXN2	Thioredoxin, mitochondrial
Q9NX08	-0.922398984432221	0.279882192611694	-0.6610764146316798	-1.8899893760681148	-1.58519458770752	COMMD8	COMM domain-containing protein 8
Q8IV08	0.452261805534363	-0.12319567799568193	-1.289553701877594	-2.1116787195205657	-0.13355338573455794	PLD3	5'-3' exonuclease PLD3
O95140	2.007103085517881	1.7069371342659	-0.048457205295562966	0.5071606934070589	1.467542946338654	MFN2	Mitofusin-2
P82921	-2.533043026924133	-1.985509380698204	-2.547784149646759	-1.8741926122456785	-2.289332509040832	MRPS21	28S ribosomal protein S21, mitochondrial
Q96KC8	0.05191516876220992	1.485433876514436	1.855403363704683	1.973870217800142	2.2142361998558058	DNAJC1	DnaJ homolog subfamily C member 1
Q9Y5Y0	-0.9730098079890014	-0.8968563824892045	-0.510702311992645	-2.843378305435184	-0.6379451751708991	FLVCR1	Feline leukemia virus subgroup C receptor-related protein 1
Q8IYB5	-0.07216793298721302	2.494600474834443	1.891143381595613	0.08958166837692194	0.683194458484649	SMAP1	Stromal membrane-associated protein 1
P38571	1.709765478968621	2.362504363059998	2.565565347671509	2.147171407938004	1.184077382087708	LIPA	Lysosomal acid lipase/cholesteryl ester hydrolase
Q9GZN8	2.27128922939301	1.1137176826596256	2.20568692684174	1.4802840054035178	0.17682611942290993	C20orf27	UPF0687 protein C20orf27
O15550	-1.66207617521286	-0.2897251844406129	0.02949362993240401	-1.691537618637085	-2.0247844457626387	KDM6A	Lysine-specific demethylase 6A
Q96AX1	-0.420531451702118	0.316492676734924	-0.246272891759873	-2.600228071212773	-0.4897604808211329	VPS33A	Vacuolar protein sorting-associated protein 33A
P49458	-0.978266745805741	-1.430469691753388	0.07974272966384899	-2.030790984630584	-1.160783588886261	SRP9	Signal recognition particle 9 kDa protein
Q5T0B9	-1.496060013771058	-1.085276335477829	-0.946066230535508	-0.9074539169669155	0.434509158134465	ZNF362	Zinc finger protein 362
Q9UNI6	-1.407858505845073	-0.4985678791999839	-1.990796089172366	-0.3162527680397059	-2.3255789279937797	DUSP12	Dual specificity protein phosphatase 12
P46779	1.31808134913445	0.3518694639205937	0.8966643512249	-0.31147214770317	-1.1905063688755	RPL28	60S ribosomal protein L28
P30046	-0.8717022091150279	-0.38180649280548096	-1.648732900619506	-2.496419966220853	-1.458887338638305	DDT	D-dopachrome decarboxylase
Q9BWH2	2.133644282817837	-0.37454110383987305	-0.06533443927764904	1.125863611698151	1.6170158386230469	FUNDC2	FUN14 domain-containing protein 2
Q15070	1.8414019942283582	0.368715643882747	1.0214457734255074	0.9467133730649901	2.41407799720764	OXA1L	Mitochondrial inner membrane protein OXA1L
Q9BYC9	-2.256638646125797	-2.4180259704589897	-1.4426940083503763	-1.745897203683857	-0.3133465051650999	MRPL20	39S ribosomal protein L20, mitochondrial
P27707	1.2411475614644578	0.5463015274144708	-0.36438818415626917	-1.2694016261957621	0.34484411636367485	DCK	Deoxycytidine kinase
Q9BX67	0.5061565637588461	0.2521755099296531	0.48903691768645907	2.49785566329956	2.32861149311065	JAM3	Junctional adhesion molecule C
Q9NZI7	0.398690521717072	-1.2438702583312988	-1.290863811969757	0.531365573406219	-1.781195104122161	UBP1	Upstream-binding protein 1
P21741	1.430177688598631	1.997051835060121	-0.539480447769165	-0.440066277980804	0.3482080027461052	MDK	Midkine
P03886	-2.43328464031219	-1.370005592703815	-2.091618359088894	-0.220994651317592	-0.911456644535061	MT-ND1	NADH-ubiquinone oxidoreductase chain 1
Q99856	0.6549983620643609	0.037078320980071966	-0.462488770484925	-2.179725527763368	0.257072746753692	ARID3A	AT-rich interactive domain-containing protein 3A
Q9UI36	1.4596181549131841	-0.21964165195822688	-0.5719871483743189	-1.0131605230271858	1.04306960478425	DACH1	Dachshund homolog 1
Q8WUX2	0.886448010802269	1.217741414904594	1.0320857018232341	-1.6006826311349829	-0.6006081253290181	CHAC2	Glutathione-specific gamma-glutamylcyclotransferase 2
Q8N6L1	1.6233688592910729	1.5458462834358169	1.7393940687179519	2.65556466579437	0.33858525753020785	KRTCAP2	Keratinocyte-associated protein 2
P13473	-0.8197633884847167	-2.528120398521426	-0.44988986849784895	0.18356120586395197	-0.6703188270330432	LAMP2	Lysosome-associated membrane glycoprotein 2
P56211	1.282006531953813	0.697623282670975	0.592229843139648	-1.502420753240587	-0.20157650113105802	ARPP19	cAMP-regulated phosphoprotein 19
P82664	-2.081444680690768	-0.5260650217533109	0.517541468143464	0.17136901617050204	-0.2964594252407547	MRPS10	28S ribosomal protein S10, mitochondrial
Q9UDW1	-0.178361594676973	0.663455545902252	1.0591639056801792	2.519299805164337	1.7850056290626521	UQCR10	Cytochrome b-c1 complex subunit 9
Q9UNL2	-1.065852016210553	0.624837607145309	-0.25988394021988004	1.7685585319995871	0.840479582548141	SSR3	Translocon-associated protein subunit gamma
P13987	1.425726152956488	2.4308527708053598	0.936427325010301	1.3803968541324156	1.7076848447322859	CD59	CD59 glycoprotein
Q9NWQ8	-1.663188219070435	-1.3614600896835332	0.6920839548110971	-0.8489595875144009	-1.147689461708069	PAG1	Phosphoprotein associated with glycosphingolipid-enriched microdomains 1
P07711	2.110929787158963	2.4834781885147104	1.718482762575146	0.5885486602783171	1.227144777774807	CTSL	Procathepsin L
Q96GK7	2.00361615419388	2.458913326263429	1.490572411566974	1.823525398969652	1.5512208789587034	FAHD2A	Fumarylacetoacetate hydrolase domain-containing protein 2A
O95159	1.294029831886292	0.850839003920555	0.986196875572205	1.789115011692052	-0.819937646389008	ZFPL1	Zinc finger protein-like 1
Q9H977	-0.9529711008071899	0.6348255276679999	0.462911903858185	-1.647365510463717	0.11908474564552302	WDR54	WD repeat-containing protein 54
Q9BS40	0.601259291172023	-0.35549685359001204	-1.7478148341178872	-1.7921397089958169	-0.23712533712387107	LXN	Latexin
O15162	1.6535813100635992	1.5257634967565523	2.60382843017578	2.3178629875183088	1.5525463111698614	PLSCR1	Phospholipid scramblase 1
P07311	0.49467864632606506	0.763598531484607	-1.682062178850173	-1.694752961397173	-0.798104703426361	ACYP1	Acylphosphatase-1
P18847	0.719939082860947	1.21663624048233	0.43509145872667426	1.76762330532074	-0.83097648620605	ATF3	Cyclic AMP-dependent transcription factor ATF-3
Q07820	0.7124989628791861	-1.674607217311864	-0.15442141890525796	-0.9095493853092189	-1.7722457051277138	MCL1	Induced myeloid leukemia cell differentiation protein Mcl-1
Q9UHF7	1.7720226049423211	1.2748113721609111	1.534213781356811	2.11362814903259	0.41494876146316506	TRPS1	Zinc finger transcription factor Trps1
Q9NPB8	2.4032167196273804	0.5562118887901281	1.001239478588102	2.60128676891327	0.7036777138710001	GPCPD1	Glycerophosphocholine phosphodiesterase GPCPD1
O14949	0.40779407694935754	-0.8425389230251339	-0.389738470315934	1.680116802453996	0.734030842781066	UQCRQ	Cytochrome b-c1 complex subunit 8
P14406	0.04671615362167297	-0.233921840786934	0.369751393795013	-2.590845644474028	0.22074282169341997	COX7A2	Cytochrome c oxidase subunit 7A2, mitochondrial
O43301	-2.375620245933537	-2.135745167732243	-2.11956383287907	-2.057544633746151	-2.064899787306789	HSPA12A	Heat shock 70 kDa protein 12A
Q8N5A5	-0.206077039241791	1.345796942710877	0.54385045170784	2.0256381630897486	1.7046152353286739	ZGPAT	Zinc finger CCCH-type with G patch domain-containing protein
Q9P016	2.50681209564209	2.56447100639343	0.948992192745205	0.648136198520657	1.3005841448903048	THYN1	Thymocyte nuclear protein 1
O75054	2.10580790042877	2.49300837516784	1.4270418547093846	2.209678530693052	2.12684643268585	IGSF3	Immunoglobulin superfamily member 3
Q13541	2.5356492996215803	0.946401447057726	1.72999006509781	2.5200396776199403	0.3260017633438099	EIF4EBP1	Eukaryotic translation initiation factor 4E-binding protein 1
P09382	2.40546572208404	2.43434143066406	1.29297253489494	0.34056127071379994	1.240613594651219	LGALS1	Galectin-1
P20226	1.8503955006599462	0.20403254032135	0.366905122995377	2.055725634098056	0.23627585172653198	TBP	TATA-box-binding protein
O14548	-0.286451078951359	-0.303819857537747	0.585307359695434	-2.8476036190986598	0.12326830625534002	COX7A2L	Cytochrome c oxidase subunit 7A-related protein, mitochondrial
P18077	2.719562232494354	0.49544283747672996	0.696111977100372	0.311540246009827	0.34305638074874895	RPL35A	60S ribosomal protein L35a
O60888	-0.702507734298706	-0.592867434024811	-1.361241787672043	-2.222786605358121	-1.404577106237411	CUTA	Protein CutA
Q6UVY6	-1.1760560870170589	-0.02878966927528398	0.24863851070404108	-1.7886030673980668	-0.48716664686799016	MOXD1	DBH-like monooxygenase protein 1
Q9H0U3	1.4960226863622657	2.16881889104843	1.9960388839244831	1.987531095743178	2.76466369628906	MAGT1	Magnesium transporter protein 1
P17900	-0.702890306711195	-0.455121546983719	1.6660678088665049	1.7246645390987352	0.46070097107440267	GM2A	Ganglioside GM2 activator
P54840	2.082300737500193	-0.058346793055534	-0.19305200874805398	-1.031739994883537	0.531284734606743	GYS2	Glycogen [starch] synthase, liver
Q13630	1.523077398538594	2.96466827392579	1.5681108962744519	1.330069631338124	1.4483983963728	GFUS	GDP-L-fucose synthase
O15235	0.610311537981034	0.544669628143311	0.123002469539643	2.43081539869309	0.8219976127147679	MRPS12	28S ribosomal protein S12, mitochondrial
Q9NWW5	1.170945376157761	-1.49874451756477	0.313634976744652	0.647295564413071	-0.19451144337654103	CLN6	Ceroid-lipofuscinosis neuronal protein 6
Q96AA3	0.352876231074333	-0.25664051622152384	0.352831825613975	0.6749497503042219	-2.164084091782566	RFT1	Protein RFT1 homolog
Q01629	0.3489822074770923	1.4885438308119792	-0.7100592032074927	-1.0218693390488627	0.015123277902603205	IFITM2	Interferon-induced transmembrane protein 2
P08962	2.25091898441315	2.31376397609711	0.687662720680239	0.6057513058185601	-0.05232536792754994	CD63	CD63 antigen
P83111	-1.112859383225438	-0.522926732897758	-0.265672102570534	0.855517014861107	0.271576151251793	LACTB	Serine beta-lactamase-like protein LACTB, mitochondrial
Q8IWL3	1.3636738955974632	0.959624908864503	-0.0035229921340897974	2.18234086036683	1.828954815864568	HSCB	Iron-sulfur cluster co-chaperone protein HscB
Q96S97	0.890881285071373	1.631490275263789	-0.25704337656498	-0.6663181930780411	0.1039201021194454	MYADM	Myeloid-associated differentiation marker
P61024	1.638582110404964	-0.7030007839202861	0.5064270496368406	1.871610164642334	0.794336304068565	CKS1B	Cyclin-dependent kinases regulatory subunit 1
Q9NRP2	-2.304857611656188	-0.276439249515534	-0.226612448692322	-1.840505719184876	-0.08028388023376498	CMC2	COX assembly mitochondrial protein 2 homolog
Q9Y448	-0.500211268663406	0.43307286500930803	0.359152525663376	0.7850773930549629	-1.619776546955108
Q9BSR8	2.007942080497737	0.3476973176002449	1.2221656590700098	2.34873867034912	0.4336600303649849	YIPF4	Protein YIPF4
O14561	-3.11350762844085	-1.404643267393108	-1.816733799874778	-2.395106673240657	-1.925166547298427	NDUFAB1	Acyl carrier protein, mitochondrial
Q8N5W9	-0.647545725107193	0.560664772987361	-1.9693460464477588	-1.672726452350617	-1.0288825333118439	RFLNB	Refilin-B
Q9P2N7	-1.5864254087209686	-2.4255530238151533	-0.801992714405058	-1.6120780259370788	-1.771199613809584	KLHL13	Kelch-like protein 13
O14524	1.18745756149292	1.089994639158249	0.10435986518859808	2.4358040094375593	1.054561868309974	NEMP1	Nuclear envelope integral membrane protein 1
P09669	0.03023928403854298	-0.570124000310898	0.28474944829940796	-2.257542669773098	0.688723981380462	COX6C	Cytochrome c oxidase subunit 6C
Q8N5G0	0.5796683691442017	0.2275079153478147	1.5109886191785327	-0.6613942719995973	-0.8063776232302193	SMIM20	Small integral membrane protein 20
Q9BUR4	0.3906279206275981	-0.512575313448906	-0.18530523777007996	-2.488127887248992	-0.43494859337806696	WRAP53	Telomerase Cajal body protein 1
Q9BVM2	0.040085449814797	0.6635315716266641	0.06093358993530301	-1.760488241910934	0.650457352399826	DPCD	Protein DPCD
Q96BD5	-2.5342036485672	0.034120798110959916	-1.679210782051089	-0.4041940569877651	-1.9140332937240632	PHF21A	PHD finger protein 21A
Q13015	1.74132715910673	0.6443538591265681	-1.0301042869687098	-0.5962455943226819	-0.41350144892930996	MLLT11	Protein AF1q
P60903	1.264714062213899	2.341484189033509	0.7620592117309579	1.889408022165299	2.57876646518707	S100A10	Protein S100-A10
Q9H061	-0.0611370727419855	-0.9048670306801795	-0.8400959149003026	0.5721827074885365	1.5543717369437196	TMEM126A	Transmembrane protein 126A
Q7Z333	0.890332251787183	-0.3993075489997862	-0.08190390467643699	-1.793366521596907	-0.476077884435653	SETX	Probable helicase senataxin
Q9BZM5	0.8909521251916899	2.28287017345429	2.135583043098452	0.07166302204131991	1.438782423734667	ULBP2	UL16-binding protein 2
Q9NY26	2.483598947525024	0.11144644021987893	0.6681648120284076	1.021124988794326	-0.26004761457443304	SLC39A1	Zinc transporter ZIP1
Q9H1P3	-1.101108193397522	0.12805038690566994	-1.173550397157669	-0.7902164198458194	-2.2404666543006853	OSBPL2	Oxysterol-binding protein-related protein 2
Q4KWH8	0.962791353464127	-1.4301137030124669	0.729666352272034	1.584084719419483	0.6746180355548861	PLCH1	1-phosphatidylinositol 4,5-bisphosphate phosphodiesterase eta-1
Q14790	0.55560594797134	1.5583541989326442	0.733111858367916	2.3332599401474	0.25881254673003806	CASP8	Caspase-8
P02042	1.2733536958694458	0.7109671980142596	-0.932526469230649	1.999053120613101	1.035210192203522	HBD	Hemoglobin subunit delta
Q8TCY9	-0.269899249076844	-0.7301731519401076	0.364527344703673	-1.777978181838987	-1.6509999632835388	URGCP	Up-regulator of cell proliferation
O00418	1.2313995659351349	0.501572519540787	1.885102868080139	2.3448051214218113	-0.11284291744231911	EEF2K	Eukaryotic elongation factor 2 kinase
Q96IX5	0.475265681743621	0.228466033935546	0.5739804804325099	2.2784464955329913	1.6072793006896968	ATP5MD	ATP synthase membrane subunit DAPIT, mitochondrial
Q8N9B5	-0.49735769629478405	0.047046899795532005	-0.21723929047584506	1.6858408153057118	1.438200205564502	JMY	Junction-mediating and -regulatory protein
Q9NQG6	-1.359858423471449	-2.15562081336975	-0.892900779843328	-1.732906103134153	0.20020139217376998	MIEF1	Mitochondrial dynamics protein MID51
Q15388	0.13284486532211298	-0.301604866981507	0.951626747846603	2.32870304584503	0.341366723179817	TOMM20	Mitochondrial import receptor subunit TOM20 homolog
P30536	-0.591184854507447	0.2281136531382796	-0.003809332847595992	1.451248347759242	1.552621901035312	TSPO	Translocator protein
Q9BQ49	1.810901999473574	1.654947280883792	1.1155882254242924	2.2546744346618697	0.496259927749636	SMIM7	Small integral membrane protein 7
O60637	2.1095225811004603	1.974243283271786	1.156390875577923	1.807923376560208	-0.3047907352447501	TSPAN3	Tetraspanin-3
P04004	1.8837836384773219	2.4442754983901898	0.06261587142944003	2.10881531238556	0.40690565109252497	VTN	Vitronectin
Q99759	2.550449430942531	0.005466341972350963	-0.391739726066589	0.07392841577529896	-0.05292689800262401	MAP3K3	Mitogen-activated protein kinase kinase kinase 3
L0R8F8	0.462200105190281	1.657774984836582	1.114750929176811	1.558741450309757	2.4684191942215	MIEF1	MIEF1 upstream open reading frame protein
Q9GZR5	0.6068235039711	0.8420461118221281	2.24221289157867	2.106846392154694	0.453632831573486	ELOVL4	Elongation of very long chain fatty acids protein 4
Q5VU43	-1.719386979937551	-1.357353299856183	-1.958113491535184	-2.6235175132751403	-2.061678051948545	PDE4DIP	Myomegalin
Q9Y320	2.35229730606079	-0.13849377632141002	0.453965306282045	2.017878830432894	1.061990540474655	TMX2	Thioredoxin-related transmembrane protein 2
Q9NPC8	0.6771474778652189	-0.9457832276821141	-0.685718446969986	-2.1615253388881652	0.09330105781555098	SIX2	Homeobox protein SIX2
Q9P0B6	1.6494202017784119	-0.12955188751221003	1.0249122381210323	2.15943694114685	1.237766861915588	CCDC167	Coiled-coil domain-containing protein 167
Q9Y5Z9	-0.65448410063982	-0.5039481222629549	-0.020898997783661	-2.003172814846043	-1.333517909049988	UBIAD1	UbiA prenyltransferase domain-containing protein 1
P60602	0.2112485766410821	0.729684680700301	0.801205396652221	2.2884925603866604	2.37542903423309	ROMO1	Reactive oxygen species modulator 1
P56378	-1.446247100830079	0.174904882907867	0.2753466367721551	-1.637611687183381	-1.5411801934242249	ATP5MPL	ATP synthase subunit ATP5MPL, mitochondrial
Q16650	-2.0519949793815577	-0.31317049264907504	-1.302580937743184	-1.42016130685806	-1.225921496748921	TBR1	T-box brain protein 1
O75093	1.882070839405064	-1.465060174465176	-0.14850676059722903	0.506770819425583	-0.24492284655571003	SLIT1	Slit homolog 1 protein
P15954	-0.1288599371910095	0.2262709662318228	0.5290765687823298	-2.1881464794278163	0.6597117707133298	COX7C	Cytochrome c oxidase subunit 7C, mitochondrial
Q96KQ4	-1.907144367694852	-1.4012339198961832	-2.079793035984037	-1.866391092538831	-1.559212207794187	PPP1R13B	Apoptosis-stimulating of p53 protein 1
P48509	-1.500688314437863	0.636529952287674	0.954336822032928	0.42627982795238495	1.221250176429748	CD151	CD151 antigen
Q9Y2Y6	-0.19298887252807595	2.671245276927949	0.8527800738811501	1.0770678222179422	0.006566166877747026	TMEM98	Transmembrane protein 98
Q96LT7	1.7878628373146062	-0.24834030866622603	1.058199554681778	2.137514054775234	-0.1366822123527529	C9orf72	Guanine nucleotide exchange C9orf72
